# Supplementary material for: Semi-Quantitative Mass Spectrometry in AML Cells Identifies New Non-Genomic Targets of the EZH2 Methyltransferase
Source: Int J Mol Sci. 2017 Jul 5;18(7):1440. doi: 10.3390/ijms18071440 (PMC5535931; doi:10.3390/ijms18071440)
Supplement: Supplementary file 1 [file ijms-18-01440-s001.zip › ijms-205822-supplementary/Supplementary Table 1.xlsx]

## Sheet: Merged MS Runs
PR489_etc_Merged, Samples report created on 03/20/2017
Experiment: PR489_etc_Merged
	Peak List Generator: unknown
		Version: unknown
		Charge States Calculated: unknown
		Deisotoped: unknown
		Textual Annotation: unknown
	Database Set: 1 Database
		Database Name: the SwissProt_040511a database
			Version: unknown
			Taxonomy: Homo sapiens
			Number of Proteins: 20305
		Does database contain common contaminants?: unknown
	Search Engine Set: 1 Search Engine
		Search Engine: Mascot
			Version: 2.3.02
			Samples: All Samples
			Fragment Tolerance: 0.25 Da (Monoisotopic) (File Name: 36639.raw (F058596), File Name: 36642.raw (F058597)), 0.60 Da (Monoisotopic) (File Name: 35299.raw (F057473), File Name: 35302.raw (F057485), File Name: 34138.raw (F056092), File Name: 34141.raw (F056093), File Name: 34144.raw (F056094), File Name: 33448.raw (F055384), File Name: 33451.raw (F055385), File Name: 33454.raw (F055386), File Name:…
			Parent Tolerance: 5.0 PPM (Monoisotopic) (File Name: 35299.raw (F057473), File Name: 35302.raw (F057485)), 10.0 PPM (Monoisotopic) (File Name: 36639.raw (F058596), File Name: 36642.raw (F058597), File Name: 34138.raw (F056092), File Name: 34141.raw (F056093), File Name: 34144.raw (F056094), File Name: 33448.raw (F055384), File Name: 33451.raw (F055385), File Name: 33454.raw (F055386)), 20 PPM (Mo…
			Fixed Modifications:
			Variable Modifications: -17 on n (Gln->pyro-Glu), +16 on M (Oxidation), +42 on n (Acetyl), +57 on C (Carbamidomethyl), +80 on STY (Phospho)
			Database: the SwissProt_040511a database (selected for Homo sapiens, unknown version, 20305 entries)
			Digestion Enzyme: Trypsin
			Max Missed Cleavages: 2
			Probability Model:
				File Name: 36639.raw (F058596): Peptide Prophet [+2 and below,+3,+4,+5,+6 and above]
				File Name: 36642.raw (F058597): Peptide Prophet [+2 and below,+3,+4,+5,+6 and above]
				File Name: 35299.raw (F057473): Peptide Prophet [+2 and below,+3,+4,+5,+6 and above]
				File Name: 35302.raw (F057485): Peptide Prophet [+2 and below,+3,+4,+5,+6 and above]
				File Name: 34138.raw (F056092): Peptide Prophet [+2 and below,+3,+4,+5,+6 and above]
				File Name: 34141.raw (F056093): Peptide Prophet [+2 and below,+3,+4,+5,+6 and above]
				File Name: 34144.raw (F056094): Peptide Prophet [+2 and below,+3,+4,+5,+6 and above]
				File Name: 33448.raw (F055384): Peptide Prophet [+2 and below,+3,+4,+5,+6 and above]
				File Name: 33451.raw (F055385): Peptide Prophet [+2 and below,+3,+4,+5,+6 and above]
				File Name: 33454.raw (F055386): Peptide Prophet [+2 and below,+3,+4,+5,+6 and above]
				File Name: 33198.raw (F055127): Peptide Prophet [+2 and below,+3,+4,+5,+6 and above]
				File Name: 33201.raw (F055128): Peptide Prophet [+2 and below,+3,+4,+5,+6 and above]
	Scaffold: Version: Scaffold_4.7.5
		Modification Metadata Set: 1541 modifications
			Source: C:\Program Files\Scaffold 4\parameters\unimod.xml
			Comment:
		Protein Grouping Strategy: Experiment-wide grouping with binary peptide-protein weights
		Peptide Thresholds: 95.0% minimum
		Protein Thresholds: 99.0% minimum and 2 peptides minimum
		Peptide FDR: 0.0% (Decoy)
		Protein FDR: 0.2% (Decoy)
		GO Annotation Source(s):
		Alternate ID Source(s):
PR489_etc_Merged	Displaying:Quantitative Value (Total Spectra)											IgG	IgG	IgG	IgG	IgG	Uncategorized Sample	Uncategorized Sample	Uncategorized Sample	Uncategorized Sample	Uncategorized Sample	Uncategorized Sample	Uncategorized Sample
#	Visible?	Starred?	Identified Proteins (412)	Accession Number	Alternate ID	Molecular Weight	Protein Grouping Ambiguity	Fisher's Exact Test (p-value): *(p < 0.00752)	Fold Change by Category	Quantitative Profile	Taxonomy	IgG 60min	IgG	IgG Control	IgG Control (1)	IgG Control (2)	EZH2 60min	EZH2+AtRA	EZH2	EZH2+RA	EZH2 (1)	EZH2+RA (1)	EZH2 (2)
1	TRUE	Empty	Actin, cytoplasmic 2	ACTG_HUMAN		42 kDa	TRUE	0.15	1.7	[]	unknown	18	30	928	214	840	16	104	1254	1527	951	311	635
2	TRUE	Empty	Myosin-9	MYH9_HUMAN		227 kDa	TRUE	< 0.00010	2.1	IgG low, Uncategorized Sample high	unknown	11	2	540	294	597	9	83	1055	1270	931	447	548
3	TRUE	Empty	Myosin light polypeptide 6	MYL6_HUMAN		17 kDa	TRUE	< 0.00010	1.2	IgG low, Uncategorized Sample high	unknown	0.1	2	122	24	45	0.1	11	62	106	84	12	44
4	TRUE	Empty	Myosin regulatory light chain 12A	ML12A_HUMAN (+1)		20 kDa		0.025	1.4	[]	unknown	2	0.1	92	12	38	0.1	4	68	91	36	49	36
5	TRUE	Empty	Actin, alpha cardiac muscle 1	ACTC_HUMAN		42 kDa	TRUE	< 0.00010	1.5	IgG low, Uncategorized Sample high	unknown	12	20	706	135	511	10	56	819	860	506	233	375
6	TRUE	Empty	Myosin-Ig	MYO1G_HUMAN		116 kDa		< 0.00010	3.4	IgG low, Uncategorized Sample high	unknown	1	1	35	16	9	0.1	27	80	88	55	35	6
7	TRUE	Empty	Filamin-A	FLNA_HUMAN		281 kDa	TRUE	0.15	2	[]	unknown	0.1	0.1	29	15	43	0.1	10	58	32	81	17	44
8	TRUE	Empty	Polycomb protein SUZ12	SUZ12_HUMAN		83 kDa		< 0.00010	440	IgG low, Uncategorized Sample high	unknown	0.1	0.1	0.1	0.1	0.1	83	78	31	21	40	45	12
9	TRUE	Empty	Histone-lysine N-methyltransferase EZH2	EZH2_HUMAN		85 kDa	TRUE	< 0.00010	330	IgG low, Uncategorized Sample high	unknown	0.1	0.1	0.1	0.1	0.1	67	49	27	24	30	31	4
10	TRUE	Empty	Actin, cytoplasmic 1	ACTB_HUMAN		42 kDa	TRUE	0.12	1.7	[]	unknown	0.1	30	945	221	864	15	104	1261	1516	965	343	650
11	TRUE	Empty	Nucleolar RNA helicase 2	DDX21_HUMAN		87 kDa	TRUE	0.096	1.4	[]	unknown	66	2	3	1	5	62	15	15	20	11	11	20
12	TRUE	Empty	Leucine zipper protein 1	LUZP1_HUMAN		120 kDa		0.014	2.5	[]	unknown	0.1	0.1	13	4	25	0.1	0.1	31	36	41	11	31
13	TRUE	Empty	Hematopoietic lineage cell-specific protein	HCLS1_HUMAN		54 kDa		0.52	1.7	[]	unknown	0.1	0.1	32	6	26	0.1	0.1	29	35	32	16	43
14	TRUE	Empty	Polycomb protein EED	EED_HUMAN		50 kDa		< 0.00010	310	IgG low, Uncategorized Sample high	unknown	0.1	0.1	0.1	0.1	0.1	61	51	25	15	26	36	2
15	TRUE	Empty	Protein phosphatase 1 regulatory subunit 12A	MYPT1_HUMAN		115 kDa	TRUE	0.013	2.5	[]	unknown	0.1	0.1	25	3	18	0.1	1	43	44	33	19	22
16	TRUE	Empty	Histone H2B type 1-C/E/F/G/I	H2B1C_HUMAN		14 kDa	TRUE	0.0039	1.1	IgG low, Uncategorized Sample high	unknown	36	2	4	9	22	26	9	7	9	24	21	21
17	TRUE	Empty	F-actin-capping protein subunit beta	CAPZB_HUMAN		31 kDa		0.3	1.6	[]	unknown	0.1	0.1	35	8	22	0.1	5	41	40	22	16	20
18	TRUE	Empty	High affinity immunoglobulin gamma Fc receptor I	FCGR1_HUMAN		43 kDa		< 0.00010	0.6	IgG high, Uncategorized Sample low	unknown	11	25	12	45	15	14	42	12	12	7	6	2
19	TRUE	Empty	Keratin, type II cytoskeletal 1	K2C1_HUMAN		66 kDa	TRUE	< 0.00010	0.9	IgG high, Uncategorized Sample low	unknown	32	0.1	33	31	1	14	76	11	8	12	5	1
20	TRUE	Empty	Beta-actin-like protein 2	ACTBL_HUMAN		42 kDa	TRUE	0.00097	1.5	IgG low, Uncategorized Sample high	unknown	5	0.1	277	78	228	3	27	361	343	202	136	149
21	TRUE	Empty	Drebrin	DREB_HUMAN		71 kDa		0.14	1.4	[]	unknown	0.1	0.1	10	1	36	0.1	6	10	17	14	8	37
22	TRUE	Empty	60S ribosomal protein L4	RL4_HUMAN		48 kDa		0.24	2	[]	unknown	24	0.1	7	2	12	18	12	21	18	16	15	25
23	TRUE	Empty	Tropomodulin-3	TMOD3_HUMAN		40 kDa	TRUE	0.39	1.6	[]	unknown	0.1	0.1	22	6	25	0.1	3	31	32	25	7	23
24	TRUE	Empty	60S ribosomal protein L7a	RL7A_HUMAN		30 kDa		0.26	1.5	[]	unknown	23	1	9	4	6	21	15	16	12	12	6	9
25	TRUE	Empty	F-actin-capping protein subunit alpha-1	CAZA1_HUMAN		33 kDa	TRUE	0.3	1.9	[]	unknown	0.1	0.1	12	5	22	0.1	5	25	24	22	7	23
26	TRUE	Empty	Myosin-If	MYO1F_HUMAN		125 kDa	TRUE	< 0.00010	4.5	IgG low, Uncategorized Sample high	unknown	0.1	0.1	16	3	1	0.1	0.1	32	48	34	12	0.1
27	TRUE	Empty	LIM domain and actin-binding protein 1	LIMA1_HUMAN		85 kDa		0.015	2.8	[]	unknown	0.1	0.1	9	1	17	0.1	4	25	23	19	10	24
28	TRUE	Empty	40S ribosomal protein S3a	RS3A_HUMAN		30 kDa		0.17	2.1	[]	unknown	14	0.1	8	1	9	15	12	21	16	7	8	17
29	TRUE	Empty	Actin-related protein 3	ARP3_HUMAN		47 kDa		0.33	1.6	[]	unknown	0.1	0.1	18	6	32	0.1	4	28	33	25	10	25
30	TRUE	Empty	Metal-response element-binding transcription factor 2	MTF2_HUMAN		67 kDa		< 0.00010	160	IgG low, Uncategorized Sample high	unknown	0.1	0.1	0.1	0.1	0.1	52	26	4	1	12	15	3
31	TRUE	Empty	40S ribosomal protein S4, X isoform	RS4X_HUMAN		30 kDa		0.26	2	[]	unknown	16	1	8	3	5	18	12	21	16	8	6	12
32	TRUE	Empty	Keratin, type I cytoskeletal 9	K1C9_HUMAN		62 kDa	TRUE	0.025	1.2	[]	unknown	24	1	15	16	2	4	71	4	4	6	9	2
33	TRUE	Empty	Myeloperoxidase	PERM_HUMAN		84 kDa		0.36	1.6	[]	unknown	22	0.1	7	1	15	23	7	21	20	8	7	15
34	TRUE	Empty	Myosin-10	MYH10_HUMAN		229 kDa	TRUE	< 0.00010	2.8	IgG low, Uncategorized Sample high	unknown	0.1	0.1	52	25	42	0.1	0.1	136	162	79	43	45
35	TRUE	Empty	Lymphocyte-specific protein 1	LSP1_HUMAN		37 kDa		0.18	2.1	[]	unknown	0.1	0.1	12	4	15	0.1	1	17	21	22	16	16
36	TRUE	Empty	Actin-related protein 2	ARP2_HUMAN		45 kDa		0.28	2	[]	unknown	0.1	0.1	11	2	18	0.1	2	18	22	23	5	17
37	TRUE	Empty	Alpha-actinin-4	ACTN4_HUMAN		105 kDa	TRUE	0.036	1.2	[]	unknown	0.1	0.1	19	0.1	24	0.1	4	25	21	13	2	7
38	TRUE	Empty	60S ribosomal protein L26	RL26_HUMAN		17 kDa	TRUE	0.52	1.7	[]	unknown	18	1	5	4	4	15	12	12	7	6	13	12
39	TRUE	Empty	Histone H4	H4_HUMAN		11 kDa		0.066	1.3	[]	unknown	29	0.1	3	4	19	33	6	7	5	19	11	21
40	TRUE	Empty	Actin-related protein 2/3 complex subunit 1B	ARC1B_HUMAN		41 kDa	TRUE	0.2	2.1	[]	unknown	0.1	0.1	12	2	12	0.1	5	21	20	15	6	11
41	TRUE	Empty	Myosin-XVIIIa	MY18A_HUMAN		233 kDa		0.23	2	[]	unknown	0.1	0.1	10	0.1	18	0.1	0.1	23	32	9	4	13
42	TRUE	Empty	Myosin-Ib	MYO1B_HUMAN		132 kDa		0.00013	3.8	IgG low, Uncategorized Sample high	unknown	0.1	0.1	22	0.1	0.1	0.1	1	42	44	20	11	0.1
43	TRUE	Empty	Ig heavy chain V-III region VH26	HV303_HUMAN		13 kDa	TRUE	< 0.00010	0.003	IgG high, Uncategorized Sample low	unknown	0.1	52	18	79	7	0.1	0.1	0.1	0.1	0.1	0.1	0.1
44	TRUE	Empty	Neurabin-2	NEB2_HUMAN		89 kDa		0.54	1.7	[]	unknown	0.1	0.1	4	3	20	0.1	1	10	14	15	6	20
45	TRUE	Empty	Vimentin	VIME_HUMAN		54 kDa	TRUE	< 0.00010	0.8	IgG high, Uncategorized Sample low	unknown	30	0.1	1	12	12	4	0.1	8	2	28	11	5
46	TRUE	Empty	Histone H1.3	H13_HUMAN		22 kDa	TRUE	0.0057	1.1	IgG low, Uncategorized Sample high	unknown	39	1	1	5	12	36	10	3	3	9	7	22
47	TRUE	Empty	Myeloid cell nuclear differentiation antigen	MNDA_HUMAN		46 kDa		0.45	1.8	[]	unknown	20	0.1	1	0.1	1	19	6	11	7	4	4	6
48	TRUE	Empty	60S ribosomal protein L6	RL6_HUMAN		33 kDa		0.3	2	[]	unknown	14	0.1	6	1	5	11	12	14	14	9	3	10
49	TRUE	Empty	40S ribosomal protein S2	RS2_HUMAN		31 kDa		0.14	2.3	[]	unknown	10	0.1	8	2	4	9	8	22	18	10	4	6
50	TRUE	Empty	Plasminogen activator inhibitor 1 RNA-binding protein	PAIRB_HUMAN		45 kDa		0.23	2.1	[]	unknown	6	1	15	0.1	5	1	6	29	22	5	7	9
51	TRUE	Empty	40S ribosomal protein S3	RS3_HUMAN		27 kDa		0.34	1.9	[]	unknown	19	0.1	5	1	4	22	11	13	9	9	9	6
52	TRUE	Empty	60S ribosomal protein L13	RL13_HUMAN		24 kDa		0.27	2	[]	unknown	15	0.1	5	2	3	13	10	10	9	7	9	14
53	TRUE	Empty	Histone-binding protein RBBP4	RBBP4_HUMAN		48 kDa	TRUE	< 0.00010	140	IgG low, Uncategorized Sample high	unknown	0.1	0.1	0.1	0.1	0.1	24	32	10	8	7	9	5
54	TRUE	Empty	Heterogeneous nuclear ribonucleoprotein G	HNRPG_HUMAN		42 kDa		0.03	1.1	[]	unknown	26	0.1	1	0.1	7	22	4	5	4	1	5	12
55	TRUE	Empty	60S ribosomal protein L23a	RL23A_HUMAN		18 kDa		0.47	1.7	[]	unknown	12	1	8	1	8	18	7	11	13	3	3	15
56	TRUE	Empty	Tubulin beta chain	TBB5_HUMAN		50 kDa	TRUE	0.017	1.1	[]	unknown	15	0.1	3	16	10	3	6	9	11	16	11	13
57	TRUE	Empty	Mitochondrial inner membrane protein	IMMT_HUMAN		84 kDa		0.19	2.2	[]	unknown	11	0.1	11	0.1	0.1	35	0.1	16	16	0.1	0.1	0.1
58	TRUE	Empty	40S ribosomal protein S19	RS19_HUMAN		16 kDa		0.33	2	[]	unknown	17	0.1	3	1	4	17	13	13	7	5	6	8
59	TRUE	Empty	60S ribosomal protein L3	RL3_HUMAN		46 kDa		0.15	2.3	[]	unknown	9	0.1	6	2	2	10	8	14	12	6	3	9
60	TRUE	Empty	Keratin, type I cytoskeletal 10	K1C10_HUMAN		59 kDa	TRUE	0.063	1.2	[]	unknown	11	0.1	17	11	0.1	8	45	7	0.1	2	6	0.1
61	TRUE	Empty	60S ribosomal protein L28	RL28_HUMAN		16 kDa		0.49	1.8	[]	unknown	10	1	8	2	4	13	10	14	10	5	5	6
62	TRUE	Empty	Actin-related protein 2/3 complex subunit 2	ARPC2_HUMAN		34 kDa		0.48	1.8	[]	unknown	0.1	0.1	11	1	8	0.1	2	16	15	10	1	7
63	TRUE	Empty	60S ribosomal protein L8	RL8_HUMAN		28 kDa		0.3	2.1	[]	unknown	6	1	4	1	4	5	11	7	7	6	3	8
64	TRUE	Empty	60S ribosomal protein L18	RL18_HUMAN		22 kDa		0.26	2.1	[]	unknown	9	0.1	5	1	3	7	5	9	12	7	7	7
65	TRUE	Empty	Nucleophosmin	NPM_HUMAN		33 kDa		0.029	1.1	[]	unknown	14	1	1	3	10	9	9	1	5	4	4	11
66	TRUE	Empty	Histone H2A type 2-A	H2A2A_HUMAN (+1)		14 kDa	TRUE	0.19	1.4	[]	unknown	12	0.1	1	4	12	10	3	4	6	13	8	12
67	TRUE	Empty	Histone H1.5	H15_HUMAN		23 kDa	TRUE	0.5	1.7	[]	unknown	26	0.1	3	0.1	7	32	7	3	3	12	11	18
68	TRUE	Empty	60S ribosomal protein L39	RL39_HUMAN		6 kDa		0.0022	0.7	IgG high, Uncategorized Sample low	unknown	7	0.1	2	2	14	4	4	1	2	2	0.1	13
69	TRUE	Empty	Heterogeneous nuclear ribonucleoprotein U	HNRPU_HUMAN		91 kDa		0.39	1.9	[]	unknown	10	0.1	2	0.1	8	9	3	5	8	7	6	16
70	TRUE	Empty	40S ribosomal protein S18	RS18_HUMAN		18 kDa		0.11	2.4	[]	unknown	11	0.1	2	1	4	12	6	12	8	7	9	8
71	TRUE	Empty	60S ribosomal protein L15	RL15_HUMAN		24 kDa		0.097	2.7	[]	unknown	7	0.1	3	1	1	6	4	10	9	8	8	1
72	TRUE	Empty	40S ribosomal protein S9	RS9_HUMAN		23 kDa		0.42	1.9	[]	unknown	10	0.1	6	0.1	0.1	10	4	11	7	5	3	3
73	TRUE	Empty	Protein Jumonji	JARD2_HUMAN		139 kDa		< 0.00010	97	IgG low, Uncategorized Sample high	unknown	0.1	0.1	0.1	0.1	0.1	13	23	10	7	4	11	0.1
74	TRUE	Empty	Brain acid soluble protein 1	BASP1_HUMAN		23 kDa		0.00033	0.9	IgG high, Uncategorized Sample low	unknown	0.1	0.1	44	0.1	0.1	0.1	6	19	28	0.1	0.1	0.1
75	TRUE	Empty	60S ribosomal protein L7	RL7_HUMAN		29 kDa		0.012	3.6	[]	unknown	8	0.1	2	0.1	1	7	7	13	10	7	7	5
76	TRUE	Empty	Nucleolar and coiled-body phosphoprotein 1	NOLC1_HUMAN		74 kDa		0.3	2.1	[]	unknown	10	0.1	1	0.1	3	2	7	1	5	4	5	18
77	TRUE	Empty	Serine/arginine repetitive matrix protein 1	SRRM1_HUMAN		102 kDa		0.02	1	[]	unknown	16	0.1	0.1	0.1	7	16	2	0.1	0.1	0.1	2	12
78	TRUE	Empty	60S ribosomal protein L21	RL21_HUMAN		19 kDa		0.21	1.4	[]	unknown	13	1	4	2	3	8	6	8	7	5	2	8
79	TRUE	Empty	60S ribosomal protein L30	RL30_HUMAN		13 kDa		0.24	1.4	[]	unknown	16	1	4	1	5	11	7	9	7	5	8	7
80	TRUE	Empty	Serine/arginine-rich splicing factor 1	SRSF1_HUMAN		28 kDa	TRUE	0.014	1	[]	unknown	27	0.1	0.1	0.1	4	29	2	0.1	0.1	4	5	5
81	TRUE	Empty	40S ribosomal protein S8	RS8_HUMAN		24 kDa		0.18	2.3	[]	unknown	9	0.1	4	2	3	13	6	8	8	7	7	9
82	TRUE	Empty	60S ribosomal protein L5	RL5_HUMAN		34 kDa		0.034	3.1	[]	unknown	0.1	0.1	4	0.1	8	14	4	4	10	3	5	13
83	TRUE	Empty	40S ribosomal protein S16	RS16_HUMAN		16 kDa		0.45	1.9	[]	unknown	10	1	6	2	3	15	5	11	9	7	6	4
84	TRUE	Empty	Histone H3.2	H32_HUMAN		15 kDa	TRUE	0.0025	0.6	IgG high, Uncategorized Sample low	unknown	7	0.1	1	1	8	2	2	0.1	0.1	3	1	6
85	TRUE	Empty	Nuclease-sensitive element-binding protein 1	YBOX1_HUMAN		36 kDa		0.13	2.5	[]	unknown	3	0.1	4	0.1	6	3	6	6	5	5	8	14
86	TRUE	Empty	Actin-related protein 2/3 complex subunit 4	ARPC4_HUMAN		20 kDa		0.29	1.5	[]	unknown	0.1	0.1	17	2	11	0.1	2	18	22	6	3	12
87	TRUE	Empty	Heterogeneous nuclear ribonucleoprotein A1	ROA1_HUMAN		39 kDa		0.29	2.1	[]	unknown	5	0.1	6	2	2	4	6	8	13	3	3	8
88	TRUE	Empty	Heterogeneous nuclear ribonucleoproteins A2/B1	ROA2_HUMAN		37 kDa		0.55	1.7	[]	unknown	10	0.1	2	2	7	13	7	4	5	3	5	14
89	TRUE	Empty	40S ribosomal protein S11	RS11_HUMAN		18 kDa		0.36	1.5	[]	unknown	12	0.1	2	2	2	8	6	7	4	7	2	4
90	TRUE	Empty	60S ribosomal protein L32	RL32_HUMAN		16 kDa		0.5	1.8	[]	unknown	4	0.1	5	2	3	5	4	9	5	5	4	4
91	TRUE	Empty	Supervillin	SVIL_HUMAN		248 kDa		0.23	2.2	[]	unknown	0.1	0.1	5	1	10	0.1	0.1	12	12	11	4	11
92	TRUE	Empty	60S ribosomal protein L13a	RL13A_HUMAN		24 kDa		0.2	2.6	[]	unknown	4	0.1	1	1	2	8	5	5	4	4	2	1
93	TRUE	Empty	60S ribosomal protein L10	RL10_HUMAN		25 kDa		0.025	4	[]	unknown	5	0.1	0.1	0.1	1	2	4	8	5	5	8	3
94	TRUE	Empty	Keratin, type II cytoskeletal 2 epidermal	K22E_HUMAN		65 kDa	TRUE	0.0057	1	IgG low, Uncategorized Sample high	unknown	10	0.1	23	12	0.1	8	30	9	3	7	7	1
95	TRUE	Empty	60S ribosomal protein L12	RL12_HUMAN		18 kDa		0.32	2.1	[]	unknown	5	0.1	4	0.1	3	8	2	8	9	3	2	4
96	TRUE	Empty	Tropomyosin alpha-3 chain	TPM3_HUMAN		33 kDa	TRUE	0.15	1.3	[]	unknown	0.1	0.1	7	2	14	0.1	0.1	4	8	11	5	13
97	TRUE	Empty	Gelsolin	GELS_HUMAN		86 kDa		0.26	1.5	[]	unknown	0.1	0.1	8	0.1	15	0.1	0.1	12	7	10	2	17
98	TRUE	Empty	60S ribosomal protein L18a	RL18A_HUMAN		21 kDa		0.29	2.2	[]	unknown	7	0.1	2	1	2	6	5	6	7	6	3	4
99	TRUE	Empty	40S ribosomal protein S10	RS10_HUMAN		19 kDa	TRUE	0.26	2.2	[]	unknown	9	0.1	2	0.1	1	11	4	7	7	5	3	1
100	TRUE	Empty	40S ribosomal protein S6	RS6_HUMAN		29 kDa		0.28	2.1	[]	unknown	8	1	4	1	4	11	7	10	6	6	3	10
101	TRUE	Empty	Myosin-Ic	MYO1C_HUMAN		122 kDa	TRUE	0.047	2.9	[]	unknown	0.1	0.1	7	0.1	6	0.1	0.1	21	23	6	1	2
102	TRUE	Empty	Zinc finger protein AEBP2	AEBP2_HUMAN		54 kDa		< 0.00010	99	IgG low, Uncategorized Sample high	unknown	0.1	0.1	0.1	0.1	0.1	6	26	11	6	7	13	0.1
103	TRUE	Empty	Heat shock cognate 71 kDa protein	HSP7C_HUMAN		71 kDa	TRUE	0.46	1.9	[]	unknown	6	0.1	5	1	6	8	5	10	12	5	1	6
104	TRUE	Empty	rRNA 2'-O-methyltransferase fibrillarin	FBRL_HUMAN		34 kDa		0.08	1.1	[]	unknown	15	0.1	3	0.1	0.1	14	1	5	4	0.1	0.1	5
105	TRUE	Empty	Dedicator of cytokinesis protein 8	DOCK8_HUMAN		239 kDa		< 0.00010	14	IgG low, Uncategorized Sample high	unknown	0.1	0.1	2	1	0.1	0.1	0.1	10	17	25	11	0.1
106	TRUE	Empty	60S ribosomal protein L23	RL23_HUMAN		15 kDa		0.37	2	[]	unknown	11	0.1	4	3	2	10	5	9	9	6	12	4
107	TRUE	Empty	60S ribosomal protein L10a	RL10A_HUMAN		25 kDa		0.29	2.2	[]	unknown	8	0.1	2	0.1	2	7	4	9	6	4	2	5
108	TRUE	Empty	40S ribosomal protein S5	RS5_HUMAN		23 kDa		0.39	1.5	[]	unknown	6	1	5	2	1	5	5	6	5	4	4	3
109	TRUE	Empty	60S ribosomal protein L17	RL17_HUMAN		21 kDa		0.073	2.8	[]	unknown	8	0.1	3	0.1	1	10	6	9	6	6	5	6
110	TRUE	Empty	Actin-related protein 2/3 complex subunit 3	ARPC3_HUMAN		21 kDa		0.21	2.3	[]	unknown	0.1	0.1	5	1	6	0.1	2	9	10	10	4	5
111	TRUE	Empty	60S ribosomal protein L27	RL27_HUMAN		16 kDa		0.43	1.5	[]	unknown	5	0.1	3	2	2	3	5	6	4	3	2	3
112	TRUE	Empty	Tubulin alpha-1B chain	TBA1B_HUMAN		50 kDa	TRUE	0.033	1	[]	unknown	9	1	3	5	8	0.1	4	5	8	8	5	8
113	TRUE	Empty	60S ribosomal protein L14	RL14_HUMAN		23 kDa		0.46	1.9	[]	unknown	9	0.1	2	2	1	9	5	6	4	3	3	7
114	TRUE	Empty	Heterogeneous nuclear ribonucleoprotein A3	ROA3_HUMAN		40 kDa		0.048	0.9	[]	unknown	12	0.1	1	0.1	3	9	4	1	0.1	2	3	2
115	TRUE	Empty	Phostensin	PHTNS_HUMAN		68 kDa		0.31	2.1	[]	unknown	0.1	0.1	5	0.1	8	0.1	1	6	11	6	4	11
116	TRUE	Empty	ATPase family AAA domain-containing protein 3A	ATD3A_HUMAN		71 kDa	TRUE	0.098	2.8	[]	unknown	5	0.1	3	1	1	11	4	11	10	1	2	1
117	TRUE	Empty	60S ribosomal protein L34	RL34_HUMAN		13 kDa		0.26	1.4	[]	unknown	13	1	3	0.1	2	9	13	8	3	0.1	2	2
118	TRUE	Empty	Elongation factor 1-alpha 1	EF1A1_HUMAN (+1)		50 kDa		0.51	1.7	[]	unknown	0.1	0.1	3	11	3	2	9	10	7	6	3	3
119	TRUE	Empty	60S ribosomal protein L37a	RL37A_HUMAN		10 kDa		0.3	2.1	[]	unknown	7	0.1	2	0.1	5	5	9	12	11	1	1	3
120	TRUE	Empty	Putative RNA-binding protein Luc7-like 2	LC7L2_HUMAN		47 kDa	TRUE	0.014	0.9	[]	unknown	21	2	0.1	3	0.1	22	6	2	0.1	1	3	0.1
121	TRUE	Empty	PHD finger protein 19	PHF19_HUMAN		66 kDa		< 0.00010	69	IgG low, Uncategorized Sample high	unknown	0.1	0.1	0.1	0.1	0.1	21	9	5	3	2	8	0.1
122	TRUE	Empty	60S ribosomal protein L35	RL35_HUMAN		15 kDa		0.062	3	[]	unknown	3	0.1	2	1	4	7	10	6	4	6	4	6
123	TRUE	Empty	40S ribosomal protein S14	RS14_HUMAN		16 kDa		0.48	1.8	[]	unknown	14	0.1	4	1	1	13	7	9	7	5	3	7
124	TRUE	Empty	40S ribosomal protein S13	RS13_HUMAN		17 kDa		0.35	2	[]	unknown	9	0.1	3	0.1	0.1	6	3	7	8	5	3	3
125	TRUE	Empty	Heterogeneous nuclear ribonucleoproteins C1/C2	HNRPC_HUMAN		34 kDa		0.5	1.6	[]	unknown	11	0.1	0.1	0.1	4	19	1	0.1	1	3	6	5
126	TRUE	Empty	60S ribosomal protein L19	RL19_HUMAN		23 kDa		0.54	1.7	[]	unknown	8	0.1	4	1	4	8	5	6	5	7	5	5
127	TRUE	Empty	60S ribosomal protein L24	RL24_HUMAN		18 kDa		0.025	3.2	[]	unknown	4	0.1	4	2	2	10	9	7	6	6	8	9
128	TRUE	Empty	THO complex subunit 4	THOC4_HUMAN		27 kDa		0.2	2.5	[]	unknown	7	0.1	0.1	0.1	2	6	4	4	3	3	5	7
129	TRUE	Empty	Spectrin alpha chain, brain	SPTA2_HUMAN		285 kDa		0.25	2.3	[]	unknown	0.1	0.1	5	0.1	5	0.1	1	10	11	4	0.1	7
130	TRUE	Empty	60S ribosomal protein L36a	RL36A_HUMAN		12 kDa	TRUE	0.048	0.9	[]	unknown	11	1	1	0.1	3	7	5	4	1	2	1	1
131	TRUE	Empty	40S ribosomal protein S25	RS25_HUMAN		14 kDa		0.18	1.3	[]	unknown	8	0.1	4	2	6	8	5	6	4	4	3	6
132	TRUE	Empty	Thyroid hormone receptor-associated protein 3	TR150_HUMAN		109 kDa		0.032	0.9	[]	unknown	18	0.1	0.1	0.1	0.1	20	0.1	0.1	0.1	0.1	0.1	2
133	TRUE	Empty	Probable ATP-dependent RNA helicase DDX5	DDX5_HUMAN		69 kDa	TRUE	0.21	2.3	[]	unknown	5	0.1	4	0.1	3	8	1	8	8	3	8	4
134	TRUE	Empty	Serine/arginine-rich splicing factor 3	SRSF3_HUMAN		19 kDa	TRUE	0.35	1.4	[]	unknown	13	0.1	0.1	0.1	3	11	5	4	2	2	4	5
135	TRUE	Empty	40S ribosomal protein S7	RS7_HUMAN		22 kDa		0.47	1.9	[]	unknown	4	0.1	2	0.1	4	0.1	5	4	9	4	1	4
136	TRUE	Empty	40S ribosomal protein S17	RS17_HUMAN		16 kDa		0.24	1.3	[]	unknown	11	0.1	4	0.1	3	8	4	7	9	2	0.1	4
137	TRUE	Empty	60S ribosomal protein L36	RL36_HUMAN		12 kDa		0.24	1.3	[]	unknown	13	1	2	1	1	11	6	4	4	3	1	5
138	TRUE	Empty	Serine/arginine-rich splicing factor 6	SRSF6_HUMAN		40 kDa	TRUE	0.0047	0.7	IgG high, Uncategorized Sample low	unknown	16	0.1	0.1	1	1	8	1	2	0.1	2	1	3
139	TRUE	Empty	Cytospin-A	SPECC1L		125 kDa		0.065	3.3	[]	unknown	0.1	0.1	2	0.1	4	0.1	0.1	6	5	9	3	6
140	TRUE	Empty	Hornerin	HORN_HUMAN		282 kDa		0.0035	5.9	IgG low, Uncategorized Sample high	unknown	1	0.1	0.1	3	0.1	0.1	31	0.1	1	0.1	3	0.1
141	TRUE	Empty	Tyrosine-protein kinase Lyn	LYN_HUMAN		59 kDa	TRUE	0.0091	3.9	[]	unknown	0.1	0.1	8	0.1	0.1	0.1	1	16	27	1	1	0.1
142	TRUE	Empty	Signal-induced proliferation-associated protein 1	SIPA1_HUMAN		112 kDa		0.016	4.1	[]	unknown	0.1	0.1	2	0.1	4	0.1	0.1	3	17	6	5	5
143	TRUE	Empty	Phosphatidylinositol-3,4,5-trisphosphate 5-phosphatase 1	SHIP1_HUMAN		133 kDa		0.0019	7	IgG low, Uncategorized Sample high	unknown	0.1	0.1	3	0.1	0.1	0.1	0.1	14	19	0.1	0.1	0.1
144	TRUE	Empty	Nucleolin	NUCL_HUMAN		77 kDa		0.24	2.3	[]	unknown	10	0.1	0.1	0.1	1	4	11	7	6	2	3	3
145	TRUE	Empty	Nucleolar protein 56	NOP56_HUMAN		66 kDa		0.026	0.9	[]	unknown	17	0.1	0.1	0.1	1	14	0.1	2	4	1	0.1	3
146	TRUE	Empty	Spectrin beta chain, brain 1	SPTB2_HUMAN		275 kDa	TRUE	0.16	2.7	[]	unknown	0.1	0.1	1	0.1	5	0.1	0.1	12	7	1	2	2
147	TRUE	Empty	Bcl-2-associated transcription factor 1	BCLF1_HUMAN		106 kDa		0.36	1.5	[]	unknown	6	0.1	0.1	0.1	0.1	9	0.1	0.1	0.1	0.1	1	3
148	TRUE	Empty	60S ribosomal protein L31	RL31_HUMAN		14 kDa		0.58	1.7	[]	unknown	5	1	2	0.1	1	6	5	3	2	2	3	1
149	TRUE	Empty	Guanine nucleotide-binding protein G(i) subunit alpha-2	GNAI2_HUMAN		40 kDa	TRUE	0.072	2.9	[]	unknown	0.1	0.1	9	0.1	0.1	0.1	2	14	19	2	1	0.1
150	TRUE	Empty	40S ribosomal protein S15	RS15_HUMAN		17 kDa		0.26	2.4	[]	unknown	4	0.1	2	1	2	2	3	9	8	1	2	5
151	TRUE	Empty	Ras GTPase-activating-like protein IQGAP1	IQGA1_HUMAN		189 kDa		0.00015	11	IgG low, Uncategorized Sample high	unknown	0.1	0.1	2	0.1	0.1	0.1	0.1	15	14	3	3	2
152	TRUE	Empty	40S ribosomal protein S15a	RS15A_HUMAN		15 kDa		0.29	1.3	[]	unknown	11	0.1	3	0.1	0.1	8	1	4	5	4	1	4
153	TRUE	Empty	Lamin-B1	LMNB1_HUMAN		66 kDa	TRUE	< 0.00010	0.1	IgG high, Uncategorized Sample low	unknown	36	0.1	0.1	0.1	0.1	4	0.1	0.1	0.1	0.1	0.1	3
154	TRUE	Empty	40S ribosomal protein S29	RS29_HUMAN		7 kDa		0.22	1.3	[]	unknown	4	1	2	2	7	6	3	6	4	2	5	3
155	TRUE	Empty	60S ribosomal protein L11	RL11_HUMAN		20 kDa		0.41	2	[]	unknown	5	0.1	2	1	3	4	2	5	6	4	6	4
156	TRUE	Empty	Poly [ADP-ribose] polymerase 1	PARP1_HUMAN		113 kDa		0.0055	6.5	IgG low, Uncategorized Sample high	unknown	2	0.1	0.1	0.1	1	9	3	4	6	3	2	3
157	TRUE	Empty	ATP-dependent RNA helicase A	DHX9_HUMAN		141 kDa		0.43	1.9	[]	unknown	9	0.1	0.1	0.1	1	7	0.1	8	8	1	3	0.1
158	TRUE	Empty	Ubiquitin-40S ribosomal protein S27a	RS27A_HUMAN		18 kDa	TRUE	0.0055	6.5	IgG low, Uncategorized Sample high	unknown	1	0.1	0.1	0.1	2	4	8	5	2	4	3	4
159	TRUE	Empty	60S ribosomal protein L35a	RL35A_HUMAN		13 kDa		0.61	1.7	[]	unknown	3	0.1	0.1	0.1	1	2	4	0.1	1	1	1	1
160	TRUE	Empty	Splicing factor, proline- and glutamine-rich	SFPQ_HUMAN		76 kDa	TRUE	0.05	4.4	[]	unknown	0.1	0.1	2	1	0.1	0.1	6	8	4	1	0.1	1
161	TRUE	Empty	Serine/arginine repetitive matrix protein 2	SRRM2_HUMAN		300 kDa		0.009	0.7	[]	unknown	11	0.1	0.1	0.1	1	1	0.1	0.1	0.1	0.1	1	9
162	TRUE	Empty	Protein flightless-1 homolog	FLII_HUMAN		145 kDa		0.11	3	[]	unknown	0.1	0.1	2	1	4	0.1	0.1	5	9	12	2	2
163	TRUE	Empty	40S ribosomal protein S30	RS30_HUMAN		7 kDa		0.11	1.1	[]	unknown	4	1	2	2	7	3	7	2	2	4	2	5
164	TRUE	Empty	60S ribosomal protein L27a	RL27A_HUMAN		17 kDa		0.25	2.3	[]	unknown	8	0.1	2	0.1	0.1	8	5	5	5	3	3	4
165	TRUE	Empty	H/ACA ribonucleoprotein complex subunit 4	DKC1_HUMAN		58 kDa		0.073	1	[]	unknown	12	0.1	1	0.1	0.1	10	0.1	4	4	0.1	1	0.1
166	TRUE	Empty	60S ribosomal protein L22	RL22_HUMAN		15 kDa		0.2	1.2	[]	unknown	7	0.1	2	1	2	2	4	4	2	2	2	4
167	TRUE	Empty	Serine/threonine-protein phosphatase PP1-alpha catalytic subunit	PP1A_HUMAN		38 kDa	TRUE	0.29	2.3	[]	unknown	0.1	0.1	1	1	7	0.1	3	6	12	6	2	0.1
168	TRUE	Empty	Serine/arginine-rich splicing factor 2	SRSF2_HUMAN		25 kDa	TRUE	0.14	1.2	[]	unknown	9	0.1	0.1	0.1	2	9	2	0.1	0.1	2	2	3
169	TRUE	Empty	Actin-related protein 2/3 complex subunit 5-like protein	ARP5L_HUMAN		17 kDa	TRUE	0.44	1.7	[]	unknown	0.1	0.1	4	0.1	4	0.1	0.1	4	5	5	1	4
170	TRUE	Empty	60S ribosomal protein L38	RL38_HUMAN		8 kDa		0.29	1.4	[]	unknown	10	1	1	1	1	6	3	5	3	3	6	1
171	TRUE	Empty	60S ribosomal protein L9	RL9_HUMAN		22 kDa		0.28	2.3	[]	unknown	6	0.1	1	0.1	0.1	3	4	5	5	3	2	2
172	TRUE	Empty	Cytospin-B	CYTSB_HUMAN		119 kDa		0.062	3.5	[]	unknown	0.1	0.1	3	0.1	2	0.1	0.1	5	13	4	3	1
173	TRUE	Empty	40S ribosomal protein S23	RS23_HUMAN		16 kDa		0.55	1.7	[]	unknown	6	0.1	3	0.1	1	4	9	3	1	3	2	2
174	TRUE	Empty	Non-histone chromosomal protein HMG-17	HMGN2_HUMAN		9 kDa		0.11	1.1	[]	unknown	0.1	0.1	0.1	1	9	0.1	1	0.1	0.1	2	2	10
175	TRUE	Empty	Coiled-coil-helix-coiled-coil-helix domain-containing protein 3, mitochondrial	CHCH3_HUMAN		26 kDa		0.42	1.9	[]	unknown	6	0.1	2	0.1	0.1	16	0.1	2	4	0.1	0.1	0.1
176	TRUE	Empty	40S ribosomal protein S24	RS24_HUMAN		15 kDa		0.33	2.1	[]	unknown	8	0.1	1	1	1	7	5	6	5	4	2	4
177	TRUE	Empty	Histone H1x	H1X_HUMAN		22 kDa		0.23	1.3	[]	unknown	10	0.1	2	1	1	11	3	1	2	0.1	3	5
178	TRUE	Empty	Myosin phosphatase Rho-interacting protein	MPRIP_HUMAN		117 kDa		0.00031	15	IgG low, Uncategorized Sample high	unknown	0.1	0.1	1	0.1	0.1	0.1	0.1	11	10	6	2	0.1
179	TRUE	Empty	40S ribosomal protein S26	RS26_HUMAN		13 kDa		0.47	1.9	[]	unknown	3	0.1	4	0.1	1	2	2	6	5	3	2	2
180	TRUE	Empty	High mobility group protein HMG-I/HMG-Y	HMGA1_HUMAN		12 kDa		0.58	1.7	[]	unknown	4	0.1	0.1	1	2	2	1	0.1	0.1	5	2	7
181	TRUE	Empty	60S ribosomal protein L29	RL29_HUMAN		18 kDa		0.37	1.4	[]	unknown	4	1	3	1	1	4	3	1	2	2	3	5
182	TRUE	Empty	Granulins	GRN_HUMAN		64 kDa		0.2	1.2	[]	unknown	4	0.1	1	1	0.1	3	5	1	0.1	0.1	1	0.1
183	TRUE	Empty	Actin-related protein 2/3 complex subunit 5	ARPC5_HUMAN		16 kDa	TRUE	0.41	1.6	[]	unknown	0.1	0.1	5	0.1	5	0.1	0.1	5	7	4	3	4
184	TRUE	Empty	Ig lambda chain V-I region HA	LV102_HUMAN		12 kDa		< 0.00010	0.3	IgG high, Uncategorized Sample low	unknown	0.1	7	9	3	1	1	0.1	3	2	0.1	0.1	1
185	TRUE	Empty	Transformer-2 protein homolog beta	TRA2B_HUMAN		34 kDa		0.017	0.6	[]	unknown	8	0.1	0.1	0.1	1	4	2	0.1	0.1	0.1	1	1
186	TRUE	Empty	RNA-binding protein with serine-rich domain 1	RNPS1_HUMAN		34 kDa		0.37	1.6	[]	unknown	7	0.1	0.1	0.1	2	9	1	0.1	0.1	0.1	1	9
187	TRUE	Empty	Coronin-1C	COR1C_HUMAN		53 kDa		0.24	2.3	[]	unknown	0.1	0.1	7	0.1	0.1	0.1	5	6	11	0.1	2	0.1
188	TRUE	Empty	TATA-binding protein-associated factor 2N	RBP56_HUMAN		62 kDa	TRUE	0.00028	0.5	IgG high, Uncategorized Sample low	unknown	15	0.1	1	0.1	0.1	7	0.1	2	1	0.1	0.1	0.1
189	TRUE	Empty	Nucleolar protein 58	NOP58_HUMAN		60 kDa		0.0055	0.8	IgG high, Uncategorized Sample low	unknown	18	0.1	0.1	0.1	0.1	13	0.1	1	5	0.1	0.1	0.1
190	TRUE	Empty	Filamin-B	FLNB_HUMAN		278 kDa	TRUE	0.19	1.2	[]	unknown	0.1	0.1	2	3	9	0.1	0.1	2	2	14	1	5
191	TRUE	Empty	F-actin-capping protein subunit alpha-2	CAZA2_HUMAN		33 kDa	TRUE	0.39	1.9	[]	unknown	0.1	0.1	6	0.1	10	0.1	0.1	13	12	9	3	6
192	TRUE	Empty	Rho guanine nucleotide exchange factor 2	ARHG2_HUMAN		112 kDa		0.005	30	IgG low, Uncategorized Sample high	unknown	0.1	0.1	0.1	0.1	0.1	0.1	0.1	2	8	5	3	3
193	TRUE	Empty	DNA topoisomerase 2-alpha	TOP2A_HUMAN		174 kDa	TRUE	0.022	0.7	[]	unknown	10	0.1	0.1	0.1	0.1	8	0.1	1	1	0.1	0.1	0.1
194	TRUE	Empty	40S ribosomal protein S27	RS27_HUMAN		9 kDa		0.55	1.6	[]	unknown	6	0.1	2	0.1	0.1	4	1	4	4	2	2	2
195	TRUE	Empty	40S ribosomal protein S20	RS20_HUMAN		13 kDa		0.057	0.9	[]	unknown	3	0.1	4	0.1	2	3	2	4	2	0.1	0.1	0.1
196	TRUE	Empty	Histone H1.2	H12_HUMAN		21 kDa	TRUE	0.0051	1.1	IgG low, Uncategorized Sample high	unknown	46	0.1	0.1	7	13	43	11	4	4	13	8	22
197	TRUE	Empty	N-acetyltransferase 10	NAT10_HUMAN		116 kDa		0.2	1.1	[]	unknown	10	0.1	1	0.1	0.1	11	1	2	2	1	1	0.1
198	TRUE	Empty	ADP/ATP translocase 2	ADT2_HUMAN		33 kDa	TRUE	0.1	3.4	[]	unknown	0.1	3	0.1	1	0.1	4	9	1	0.1	4	2	0.1
199	TRUE	Empty	40S ribosomal protein S12	RS12_HUMAN		15 kDa		0.22	2.7	[]	unknown	3	0.1	1	0.1	0.1	4	3	4	4	0.1	0.1	1
200	TRUE	Empty	Interleukin enhancer-binding factor 3	ILF3_HUMAN		95 kDa		0.42	1.6	[]	unknown	6	0.1	0.1	0.1	0.1	4	0.1	4	2	1	0.1	3
201	TRUE	Empty	Linker for activation of T-cells family member 2	NTAL_HUMAN		27 kDa		0.42	1.9	[]	unknown	0.1	0.1	8	0.1	0.1	0.1	1	8	12	0.1	1	0.1
202	TRUE	Empty	Putative ribosomal RNA methyltransferase NOP2	NOP2_HUMAN		89 kDa		0.39	1.6	[]	unknown	8	0.1	0.1	0.1	0.1	15	0.1	0.1	0.1	1	1	1
203	TRUE	Empty	Serine/arginine-rich splicing factor 7	SRSF7_HUMAN		27 kDa	TRUE	0.043	0.7	[]	unknown	7	0.1	0.1	0.1	0.1	6	0.1	1	0.1	0.1	0.1	0.1
204	TRUE	Empty	ATP-dependent RNA helicase DDX3X	DDX3X_HUMAN		73 kDa	TRUE	0.36	1.3	[]	unknown	4	0.1	1	0.1	2	0.1	0.1	2	5	1	2	3
205	TRUE	Empty	Leucine-rich repeat flightless-interacting protein 2	LRRF2_HUMAN		82 kDa	TRUE	0.26	2.5	[]	unknown	0.1	0.1	3	0.1	2	0.1	0.1	3	5	3	2	5
206	TRUE	Empty	Heterogeneous nuclear ribonucleoprotein M	HNRPM_HUMAN		78 kDa		0.16	1.1	[]	unknown	5	0.1	0.1	0.1	2	1	0.1	0.1	1	0.1	1	8
207	TRUE	Empty	E3 ubiquitin-protein ligase TRIM21	RO52_HUMAN		54 kDa		< 0.00010	0.02	IgG high, Uncategorized Sample low	unknown	0.1	6	0.1	13	3	0.1	0.1	0.1	0.1	0.1	0.1	0.1
208	TRUE	Empty	Non-POU domain-containing octamer-binding protein	NONO_HUMAN		54 kDa	TRUE	0.11	4.1	[]	unknown	0.1	0.1	1	0.1	1	0.1	2	4	4	1	0.1	2
209	TRUE	Empty	Coronin-1A	COR1A_HUMAN		51 kDa		0.16	2.9	[]	unknown	0.1	0.1	3	1	1	0.1	0.1	6	8	2	5	0.1
210	TRUE	Empty	Filaggrin	FILA_HUMAN		435 kDa		0.005	31	IgG low, Uncategorized Sample high	unknown	0.1	0.1	0.1	0.1	0.1	0.1	0.1	0.1	0.1	21	0.1	0.1
211	TRUE	Empty	Polyadenylate-binding protein 1	PABP1_HUMAN		71 kDa		0.12	3.5	[]	unknown	2	0.1	1	0.1	0.1	0.1	2	1	5	4	4	0.1
212	TRUE	Empty	Non-histone chromosomal protein HMG-14	HMGN1_HUMAN		11 kDa		0.32	1.4	[]	unknown	1	0.1	0.1	1	2	0.1	1	0.1	0.1	0.1	2	5
213	TRUE	Empty	Histone deacetylase complex subunit SAP18	SAP18_HUMAN		18 kDa		0.042	0.4	[]	unknown	5	0.1	0.1	0.1	1	3	0.1	0.1	0.1	0.1	0.1	0.1
214	TRUE	Empty	Cell growth-regulating nucleolar protein	LYAR_HUMAN		44 kDa		0.56	1.7	[]	unknown	5	0.1	0.1	0.1	0.1	1	1	5	1	1	2	2
215	TRUE	Empty	ATP synthase subunit beta, mitochondrial	ATPB_HUMAN		57 kDa		0.083	1	[]	unknown	10	0.1	0.1	0.1	0.1	12	0.1	1	1	0.1	0.1	0.1
216	TRUE	Empty	60S acidic ribosomal protein P0	RLA0_HUMAN		34 kDa		0.33	2.3	[]	unknown	4	0.1	1	0.1	1	2	4	4	3	2	3	2
217	TRUE	Empty	H/ACA ribonucleoprotein complex subunit 3	NOP10_HUMAN		8 kDa		0.064	0.6	[]	unknown	8	0.1	0.1	0.1	0.1	5	2	0.1	0.1	0.1	0.1	0.1
218	TRUE	Empty	Histone-binding protein RBBP7	RBBP7_HUMAN		48 kDa	TRUE	< 0.00010	72	IgG low, Uncategorized Sample high	unknown	0.1	0.1	0.1	0.1	0.1	20	12	6	0.1	5	7	0.1
219	TRUE	Empty	Leucine-rich repeat and calponin homology domain-containing protein 4	LRCH4_HUMAN		73 kDa		0.0068	29	IgG low, Uncategorized Sample high	unknown	0.1	0.1	0.1	0.1	0.1	0.1	0.1	4	9	4	3	0.1
220	TRUE	Empty	Tyrosine-protein kinase CSK	CSK_HUMAN		51 kDa		0.04	4.5	[]	unknown	0.1	0.1	3	0.1	0.1	0.1	0.1	9	12	0.1	0.1	0.1
221	TRUE	Empty	PHD finger protein 1	PHF1_HUMAN		62 kDa		0.03	22	[]	unknown	0.1	0.1	0.1	0.1	0.1	15	0.1	0.1	0.1	0.1	0.1	0.1
222	TRUE	Empty	Heterogeneous nuclear ribonucleoprotein H	HNRH1_HUMAN		49 kDa	TRUE	0.18	3.4	[]	unknown	1	0.1	0.1	1	1	1	3	0.1	4	2	2	3
223	TRUE	Empty	Heterogeneous nuclear ribonucleoprotein K	HNRPK_HUMAN		51 kDa		0.079	3.8	[]	unknown	0.1	0.1	0.1	0.1	3	0.1	6	2	3	1	0.1	6
224	TRUE	Empty	Enhancer of rudimentary homolog	ERH_HUMAN		12 kDa		0.16	1	[]	unknown	6	0.1	0.1	0.1	0.1	5	1	0.1	0.1	0.1	1	2
225	TRUE	Empty	Serine/threonine-protein phosphatase PGAM5, mitochondrial	PGAM5_HUMAN		32 kDa		0.027	0.6	[]	unknown	10	0.1	0.1	0.1	0.1	7	0.1	0.1	1	0.1	0.1	0.1
226	TRUE	Empty	High mobility group protein HMGI-C	HMGA2_HUMAN		12 kDa		0.31	1.2	[]	unknown	1	0.1	1	2	2	0.1	2	0.1	0.1	3	2	3
227	TRUE	Empty	Small nuclear ribonucleoprotein Sm D2	SMD2_HUMAN		14 kDa		0.0056	0.6	IgG high, Uncategorized Sample low	unknown	11	0.1	0.1	0.1	1	7	1	1	0.1	0.1	0.1	1
228	TRUE	Empty	Uncharacterized protein C17orf96	CQ096_HUMAN		39 kDa		0.03	22	[]	unknown	0.1	0.1	0.1	0.1	0.1	8	6	0.1	0.1	0.1	1	0.1
229	TRUE	Empty	Pre-mRNA-processing factor 19	PRP19_HUMAN		55 kDa		0.0014	0.2	IgG high, Uncategorized Sample low	unknown	9	0.1	0.1	0.1	0.1	2	0.1	0.1	0.1	0.1	0.1	0.1
230	TRUE	Empty	Interleukin enhancer-binding factor 2	ILF2_HUMAN		43 kDa		0.017	0.7	[]	unknown	10	0.1	1	0.1	0.1	6	0.1	2	2	0.1	1	0.1
231	TRUE	Empty	RNA-binding protein 39	RBM39_HUMAN		59 kDa		0.45	1.7	[]	unknown	7	0.1	0.1	0.1	0.1	10	0.1	2	2	0.1	3	0.1
232	TRUE	Empty	Guanine nucleotide-binding protein G(I)/G(S)/G(T) subunit beta-1	GBB1_HUMAN		37 kDa	TRUE	0.13	3.1	[]	unknown	0.1	0.1	4	0.1	0.1	0.1	2	7	10	0.1	0.1	0.1
233	TRUE	Empty	Antigen KI-67	KI67_HUMAN		359 kDa		0.44	7.7	[]	unknown	0.1	0.1	0.1	0.1	0.1	0.1	0.1	1	1	0.1	0.1	3
234	TRUE	Empty	Pinin	PININ_HUMAN		82 kDa		0.0002	0.2	IgG high, Uncategorized Sample low	unknown	13	0.1	0.1	0.1	0.1	4	0.1	0.1	0.1	0.1	0.1	0.1
235	TRUE	Empty	Histone H1.4	H14_HUMAN		22 kDa	TRUE	0.0037	1.1	IgG low, Uncategorized Sample high	unknown	43	0.1	0.1	8	13	40	11	4	0.1	12	8	24
236	TRUE	Empty	Heterogeneous nuclear ribonucleoprotein Q	HNRPQ_HUMAN		70 kDa	TRUE	0.31	1.1	[]	unknown	4	0.1	0.1	0.1	2	1	0.1	1	4	1	1	2
237	TRUE	Empty	Histone H2B type 2-E	H2B2E_HUMAN		14 kDa	TRUE	0.021	1.2	[]	unknown	40	0.1	0.1	0.1	22	25	9	0.1	9	23	22	19
238	TRUE	Empty	WD repeat-containing protein 18	WDR18_HUMAN		47 kDa		0.31	1.1	[]	unknown	7	0.1	0.1	0.1	0.1	10	1	0.1	0.1	0.1	0.1	0.1
239	TRUE	Empty	ATP-dependent RNA helicase DDX18	DDX18_HUMAN		75 kDa		0.0012	0.3	IgG high, Uncategorized Sample low	unknown	11	0.1	0.1	0.1	0.1	4	0.1	0.1	0.1	0.1	0.1	0.1
240	TRUE	Empty	Galectin-9	LEG9_HUMAN		40 kDa		0.3	2.3	[]	unknown	0.1	0.1	4	1	0.1	0.1	1	4	6	5	1	0.1
241	TRUE	Empty	Kinesin-like protein KIF21B	KI21B_HUMAN		183 kDa		0.14	3.8	[]	unknown	0.1	0.1	1	1	0.1	0.1	0.1	4	4	3	1	0.1
242	TRUE	Empty	Myosin-Va	MYO5A_HUMAN		215 kDa		0.32	2.4	[]	unknown	0.1	0.1	0.1	0.1	3	0.1	0.1	0.1	3	5	3	0.1
243	TRUE	Empty	Calmodulin	CALM_HUMAN		17 kDa	TRUE	0.31	2.3	[]	unknown	0.1	0.1	4	0.1	0.1	0.1	2	4	4	4	0.1	0.1
244	TRUE	Empty	Arginine and glutamate-rich protein 1	ARGL1_HUMAN		33 kDa		0.2	0.8	[]	unknown	6	0.1	0.1	0.1	0.1	6	1	0.1	0.1	0.1	0.1	0.1
245	TRUE	Empty	Calmodulin-like protein 5	CALL5_HUMAN		16 kDa		0.0027	34	IgG low, Uncategorized Sample high	unknown	0.1	0.1	0.1	0.1	0.1	0.1	0.1	0.1	0.1	23	0.1	0.1
246	TRUE	Empty	40S ribosomal protein SA	RSSA_HUMAN		33 kDa		0.42	1.6	[]	unknown	6	0.1	0.1	0.1	0.1	8	1	3	2	0.1	0.1	0.1
247	TRUE	Empty	Ribosomal L1 domain-containing protein 1	RL1D1_HUMAN		55 kDa		0.11	0.8	[]	unknown	5	0.1	0.1	0.1	0.1	2	0.1	0.1	0.1	0.1	1	3
248	TRUE	Empty	Heterochromatin protein 1-binding protein 3	HP1B3_HUMAN		61 kDa		0.091	0.7	[]	unknown	8	0.1	0.1	0.1	0.1	7	0.1	0.1	0.1	0.1	0.1	1
249	TRUE	Empty	Ig heavy chain V-III region BUT	HV306_HUMAN		12 kDa	TRUE	< 0.00010	0.03	IgG high, Uncategorized Sample low	unknown	0.1	8	3	5	3	0.1	0.1	0.1	0.1	0.1	0.1	0.1
250	TRUE	Empty	Ig kappa chain V-I region Lay	KV113_HUMAN		12 kDa		0.034	0.6	[]	unknown	1	3	1	2	2	2	2	1	1	1	1	0.1
251	TRUE	Empty	Small nuclear ribonucleoprotein Sm D3	SMD3_HUMAN		14 kDa		0.37	1.5	[]	unknown	5	0.1	0.1	0.1	0.1	4	2	3	1	0.1	1	0.1
252	TRUE	Empty	Serine/threonine-protein phosphatase PP1-gamma catalytic subunit	PP1G_HUMAN		37 kDa	TRUE	0.15	2.6	[]	unknown	0.1	0.1	0.1	1	7	0.1	0.1	7	13	6	3	1
253	TRUE	Empty	HLA class I histocompatibility antigen, B-58 alpha chain	1B58_HUMAN		40 kDa	TRUE	0.37	1.5	[]	unknown	0.1	0.1	2	3	0.1	0.1	5	4	2	0.1	0.1	0.1
254	TRUE	Empty	Serum albumin	ALBU_HUMAN		69 kDa		0.27	3	[]	unknown	0.1	1	0.1	1	0.1	0.1	4	0.1	0.1	5	0.1	0.1
255	TRUE	Empty	H/ACA ribonucleoprotein complex subunit 1	GAR1_HUMAN		22 kDa		0.57	1.6	[]	unknown	2	0.1	0.1	0.1	0.1	4	0.1	0.1	1	0.1	0.1	0.1
256	TRUE	Empty	Eukaryotic initiation factor 4A-III	IF4A3_HUMAN		47 kDa		0.11	0.6	[]	unknown	6	0.1	0.1	0.1	0.1	5	0.1	0.1	0.1	0.1	0.1	0.1
257	TRUE	Empty	Small nuclear ribonucleoprotein-associated protein N	RSMN_HUMAN		25 kDa		0.46	1.7	[]	unknown	3	0.1	1	0.1	0.1	6	1	1	1	0.1	0.1	1
258	TRUE	Empty	Myb-binding protein 1A	MBB1A_HUMAN		149 kDa		0.33	1.3	[]	unknown	2	0.1	0.1	0.1	0.1	0.1	2	1	1	0.1	0.1	0.1
259	TRUE	Empty	DNA topoisomerase 2-beta	TOP2B_HUMAN		183 kDa	TRUE	0.42	2	[]	unknown	4	0.1	0.1	0.1	0.1	10	0.1	1	1	0.1	0.1	0.1
260	TRUE	Empty	Apoptotic chromatin condensation inducer in the nucleus	ACINU_HUMAN		152 kDa		0.43	1.6	[]	unknown	2	0.1	0.1	0.1	0.1	0.1	0.1	0.1	0.1	0.1	1	4
261	TRUE	Empty	Beta-2-microglobulin	B2MG_HUMAN		14 kDa		0.055	0.5	[]	unknown	0.1	0.1	4	3	0.1	0.1	5	0.1	0.1	0.1	0.1	0.1
262	TRUE	Empty	Friend of PRMT1 protein	CHTOP		26 kDa		0.38	2.2	[]	unknown	3	0.1	0.1	0.1	0.1	4	3	0.1	0.1	0.1	0.1	3
263	TRUE	Empty	ATP synthase subunit alpha, mitochondrial	ATPA_HUMAN		60 kDa		0.46	1.7	[]	unknown	4	0.1	0.1	0.1	0.1	8	1	0.1	0.1	0.1	0.1	1
264	TRUE	Empty	Plectin	PLEC_HUMAN		532 kDa	TRUE	0.67	5.1	[]	unknown	0.1	0.1	0.1	0.1	0.1	0.1	0.1	0.1	0.1	3	0.1	0.1
265	TRUE	Empty	Staphylococcal nuclease domain-containing protein 1	SND1_HUMAN		102 kDa		0.071	18	[]	unknown	0.1	0.1	0.1	0.1	0.1	0.1	1	5	6	0.1	0.1	0.1
266	TRUE	Empty	Uncharacterized protein C10orf12	CJ012_HUMAN		137 kDa		0.054	19	[]	unknown	0.1	0.1	0.1	0.1	0.1	12	0.1	0.1	0.1	0.1	1	0.1
267	TRUE	Empty	RNA-binding protein 8A	RBM8A_HUMAN		20 kDa		0.098	0.8	[]	unknown	9	0.1	0.1	0.1	0.1	10	0.1	0.1	0.1	0.1	0.1	0.1
268	TRUE	Empty	DNA topoisomerase 1	TOP1_HUMAN		91 kDa		0.22	3.2	[]	unknown	1	0.1	1	0.1	0.1	0.1	1	5	4	0.1	0.1	0.1
269	TRUE	Empty	Putative tropomyosin alpha-3 chain-like protein	TPM3L_HUMAN		26 kDa	TRUE	0.16	1.1	[]	unknown	0.1	0.1	2	0.1	4	0.1	0.1	2	2	3	0.1	2
270	TRUE	Empty	Nuclear mitotic apparatus protein 1	NUMA1_HUMAN		238 kDa		0.43	1.6	[]	unknown	2	0.1	0.1	0.1	0.1	3	0.1	0.1	0.1	0.1	1	1
271	TRUE	Empty	Moesin	MOES_HUMAN		68 kDa		0.27	3.3	[]	unknown	0.1	0.1	0.1	0.1	1	0.1	0.1	2	1	0.1	0.1	3
272	TRUE	Empty	Ig kappa chain V-IV region (Fragment)	KV401_HUMAN (+3)		13 kDa		0.26	1.1	[]	unknown	0.1	1	1	3	1	0.1	3	2	1	1	2	0.1
273	TRUE	Empty	60S acidic ribosomal protein P2	RLA2_HUMAN		12 kDa	TRUE	0.38	2.2	[]	unknown	0.1	0.1	2	0.1	1	0.1	0.1	1	2	2	1	4
274	TRUE	Empty	Splicing factor U2AF 35 kDa subunit	U2AF1_HUMAN		28 kDa		0.2	1.1	[]	unknown	3	0.1	1	0.1	1	2	1	3	2	0.1	0.1	0.1
275	TRUE	Empty	Splicing factor U2AF 65 kDa subunit	U2AF2_HUMAN		54 kDa		0.27	2.7	[]	unknown	2	0.1	0.1	0.1	0.1	1	1	2	4	0.1	0.1	1
276	TRUE	Empty	Leucine-rich repeat flightless-interacting protein 1	LRRF1_HUMAN		89 kDa	TRUE	0.38	2.3	[]	unknown	0.1	0.1	0.1	2	1	0.1	0.1	0.1	0.1	5	3	2
277	TRUE	Empty	Polypyrimidine tract-binding protein 1	PTBP1_HUMAN		57 kDa		0.071	18	[]	unknown	0.1	0.1	0.1	0.1	0.1	0.1	4	2	4	0.1	2	0.1
278	TRUE	Empty	La-related protein 1	LARP1_HUMAN		124 kDa		0.44	2.3	[]	unknown	0.1	0.1	0.1	0.1	1	0.1	0.1	0.1	1	0.1	0.1	3
279	TRUE	Empty	Small nuclear ribonucleoprotein Sm D1	SMD1_HUMAN		13 kDa		0.091	0.9	[]	unknown	7	0.1	0.1	0.1	0.1	4	2	2	1	0.1	0.1	0.1
280	TRUE	Empty	G patch domain-containing protein 4	GPTC4_HUMAN		50 kDa		0.14	0.9	[]	unknown	4	0.1	0.1	0.1	0.1	3	0.1	0.1	0.1	0.1	0.1	2
281	TRUE	Empty	Proliferation-associated protein 2G4	PA2G4_HUMAN		44 kDa		0.04	21	[]	unknown	0.1	0.1	0.1	0.1	0.1	0.1	0.1	9	5	0.1	0.1	0.1
282	TRUE	Empty	General transcription factor II-I	GTF2I_HUMAN		112 kDa	TRUE	< 0.00010	0.1	IgG high, Uncategorized Sample low	unknown	11	0.1	0.1	0.1	0.1	0.1	0.1	1	0.1	0.1	0.1	0.1
283	TRUE	Empty	Fatty acid-binding protein, epidermal	FABP5_HUMAN		15 kDa		0.04	21	[]	unknown	0.1	0.1	0.1	0.1	0.1	0.1	0.1	0.1	0.1	14	0.1	0.1
284	TRUE	Empty	BAG family molecular chaperone regulator 2	BAG2_HUMAN		24 kDa		0.33	1.4	[]	unknown	2	0.1	0.1	0.1	1	2	0.1	1	1	0.1	0.1	2
285	TRUE	Empty	Aminopeptidase N	AMPN_HUMAN		110 kDa		0.16	4.3	[]	unknown	0.1	0.1	1	0.1	0.1	0.1	0.1	3	5	0.1	0.1	0.1
286	TRUE	Empty	Bifunctional aminoacyl-tRNA synthetase	SYEP_HUMAN		171 kDa		0.16	13	[]	unknown	0.1	0.1	0.1	0.1	0.1	0.1	0.1	7	1	0.1	1	0.1
287	TRUE	Empty	Raftlin	RFTN1_HUMAN		63 kDa		0.33	1.4	[]	unknown	0.1	0.1	3	0.1	0.1	0.1	0.1	3	3	0.1	0.1	0.1
288	TRUE	Empty	NHP2-like protein 1	NH2L1_HUMAN		14 kDa		0.15	0.7	[]	unknown	5	0.1	1	0.1	0.1	4	0.1	0.1	2	0.1	0.1	0.1
289	TRUE	Empty	Protein-L-isoaspartate(D-aspartate) O-methyltransferase	PIMT_HUMAN		25 kDa		< 0.00010	0.05	IgG high, Uncategorized Sample low	unknown	0.1	0.1	2	6	2	0.1	0.1	0.1	0.1	0.1	0.1	0.1
290	TRUE	Empty	Phosphoprotein associated with glycosphingolipid-enriched microdomains 1	PAG1_HUMAN		47 kDa		0.054	6.4	[]	unknown	0.1	0.1	1	0.1	0.1	0.1	0.1	7	5	0.1	0.1	0.1
291	TRUE	Empty	Serine/arginine-rich splicing factor 10	SRS10_HUMAN		31 kDa		0.064	0.3	[]	unknown	4	0.1	0.1	0.1	0.1	1	0.1	0.1	0.1	0.1	0.1	0.1
292	TRUE	Empty	Myosin light chain 6B	MYL6B_HUMAN		23 kDa	TRUE	< 0.00010	0.6	IgG high, Uncategorized Sample low	unknown	0.1	0.1	77	0.1	8	0.1	0.1	24	39	11	0.1	0.1
293	TRUE	Empty	Heterogeneous nuclear ribonucleoprotein R	HNRPR_HUMAN		71 kDa	TRUE	0.01	0.6	[]	unknown	4	0.1	0.1	0.1	5	0.1	0.1	0.1	2	0.1	2	3
294	TRUE	Empty	ELAV-like protein 1	ELAV1_HUMAN		36 kDa		0.33	0.9	[]	unknown	4	0.1	0.1	0.1	0.1	5	0.1	0.1	0.1	0.1	0.1	0.1
295	TRUE	Empty	Probable rRNA-processing protein EBP2	EBP2_HUMAN		35 kDa		0.26	0.9	[]	unknown	5	0.1	0.1	0.1	0.1	6	0.1	0.1	0.1	0.1	0.1	0.1
296	TRUE	Empty	Signal recognition particle 14 kDa protein	SRP14_HUMAN		15 kDa		0.071	6.1	[]	unknown	0.1	0.1	0.1	0.1	1	1	2	2	2	1	2	2
297	TRUE	Empty	60S acidic ribosomal protein P1	RLA1_HUMAN		12 kDa	TRUE	0.45	2.2	[]	unknown	1	0.1	0.1	0.1	2	0.1	2	1	2	2	1	2
298	TRUE	Empty	Insulin-like growth factor 2 mRNA-binding protein 1	IF2B1_HUMAN		63 kDa	TRUE	0.27	10	[]	unknown	0.1	0.1	0.1	0.1	0.1	0.1	0.1	2	2	1	1	1
299	TRUE	Empty	Heterogeneous nuclear ribonucleoprotein D0	HNRPD_HUMAN		38 kDa		0.43	1.6	[]	unknown	2	0.1	0.1	0.1	0.1	1	0.1	2	1	0.1	0.1	1
300	TRUE	Empty	Cell division cycle 5-like protein	CDC5L_HUMAN		92 kDa		0.009	0.4	[]	unknown	3	1	0.1	2	0.1	2	1	0.1	0.1	0.1	0.1	0.1
301	TRUE	Empty	Caprin-1	CAPR1_HUMAN		78 kDa		0.44	7.6	[]	unknown	0.1	0.1	0.1	0.1	0.1	0.1	0.1	2	1	1	1	0.1
302	TRUE	Empty	Urokinase plasminogen activator surface receptor	UPAR_HUMAN		37 kDa		0.52	1.8	[]	unknown	0.1	0.1	3	0.1	0.1	0.1	0.1	5	3	0.1	0.1	0.1
303	TRUE	Empty	Guanine nucleotide-binding protein G(k) subunit alpha	GNAI3_HUMAN		41 kDa	TRUE	0.34	2.2	[]	unknown	0.1	0.1	5	0.1	0.1	0.1	0.1	6	10	0.1	0.1	0.1
304	TRUE	Empty	CD48 antigen	CD48_HUMAN		28 kDa		0.52	1.8	[]	unknown	0.1	0.1	3	0.1	0.1	0.1	0.1	4	4	0.1	0.1	0.1
305	TRUE	Empty	Single-stranded DNA-binding protein, mitochondrial	SSBP_HUMAN		17 kDa		0.41	1.1	[]	unknown	4	0.1	0.1	0.1	0.1	5	1	0.1	0.1	0.1	0.1	0.1
306	TRUE	Empty	Flotillin-1	FLOT1_HUMAN		47 kDa		0.12	15	[]	unknown	0.1	0.1	0.1	0.1	0.1	0.1	0.1	1	9	0.1	0.1	0.1
307	TRUE	Empty	Pleiotropic regulator 1	PLRG1_HUMAN		57 kDa		0.026	0.2	[]	unknown	5	0.1	0.1	0.1	0.1	1	0.1	0.1	0.1	0.1	0.1	0.1
308	TRUE	Empty	Transcription factor IIIB 50 kDa subunit	BRF2_HUMAN		47 kDa		0.21	12	[]	unknown	0.1	0.1	0.1	0.1	0.1	0.1	8	0.1	0.1	0.1	0.1	0.1
309	TRUE	Empty	Sperm-specific antigen 2	SSFA2_HUMAN		138 kDa		0.48	1.9	[]	unknown	0.1	0.1	0.1	0.1	2	0.1	0.1	1	1	3	1	0.1
310	TRUE	Empty	Prelamin-A/C	LMNA_HUMAN		74 kDa	TRUE	0.0014	0.3	IgG high, Uncategorized Sample low	unknown	7	0.1	0.1	0.1	1	0.1	0.1	0.1	0.1	1	1	1
311	TRUE	Empty	Double-stranded RNA-binding protein Staufen homolog 1	STAU1_HUMAN		63 kDa		0.33	1.3	[]	unknown	2	0.1	0.1	0.1	0.1	0.1	0.1	0.1	2	0.1	0.1	2
312	TRUE	Empty	Nucleolar protein 16	NOP16_HUMAN		21 kDa		0.14	0.6	[]	unknown	5	0.1	0.1	0.1	0.1	4	0.1	0.1	0.1	0.1	0.1	0.1
313	TRUE	Empty	Dermcidin	DCD_HUMAN		11 kDa		0.26	0.9	[]	unknown	2	0.1	2	1	0.1	2	4	0.1	0.1	0.1	0.1	0.1
314	TRUE	Empty	High mobility group nucleosome-binding domain-containing protein 4	HMGN4_HUMAN		10 kDa		0.43	1.7	[]	unknown	0.1	0.1	0.1	1	1	0.1	0.1	0.1	0.1	1	2	2
315	TRUE	Empty	tRNA (cytosine-5-)-methyltransferase NSUN2	NSUN2_HUMAN		86 kDa		0.54	6.4	[]	unknown	0.1	0.1	0.1	0.1	0.1	0.1	0.1	3	1	0.1	0.1	0.1
316	TRUE	Empty	Eukaryotic translation initiation factor 4B	IF4B_HUMAN		69 kDa		0.12	0.7	[]	unknown	0.1	0.1	0.1	0.1	3	0.1	0.1	1	0.1	0.1	0.1	2
317	TRUE	Empty	Regulator of G-protein signaling 19	RGS19_HUMAN		25 kDa		0.46	1.8	[]	unknown	0.1	0.1	1	0.1	0.1	0.1	0.1	2	1	0.1	0.1	0.1
318	TRUE	Empty	Complement C4-A	CO4A_HUMAN (+1)		193 kDa		< 0.00010	0.05	IgG high, Uncategorized Sample low	unknown	6	3	0.1	1	0.1	0.1	0.1	0.1	0.1	0.1	0.1	0.1
319	TRUE	Empty	Flotillin-2	FLOT2_HUMAN		47 kDa		0.44	7.9	[]	unknown	0.1	0.1	0.1	0.1	0.1	0.1	0.1	1	4	0.1	0.1	0.1
320	TRUE	Empty	FAT4_HUMAN-DECOY	FAT4_HUMAN-DECOY		?		0.15	0.3	[]	unknown	2	0.1	1	0.1	0.1	0.1	0.1	1	0.1	0.1	0.1	0.1
321	TRUE	Empty	Chromobox protein homolog 3	CBX3_HUMAN		21 kDa	TRUE	0.48	1.9	[]	unknown	2	0.1	0.1	0.1	0.1	4	0.1	0.1	0.1	1	0.1	1
322	TRUE	Empty	Elongation factor Tu, mitochondrial	EFTU_HUMAN		50 kDa		0.67	1.3	[]	unknown	0.1	0.1	0.1	0.1	1	0.1	2	0.1	0.1	0.1	0.1	0.1
323	TRUE	Empty	Lamin-B2	LMNB2_HUMAN		68 kDa	TRUE	0.00046	0.1	IgG high, Uncategorized Sample low	unknown	8	0.1	0.1	0.1	1	0.1	0.1	0.1	0.1	0.1	0.1	1
324	TRUE	Empty	Protein XRP2	XRP2_HUMAN		40 kDa		0.44	2.3	[]	unknown	0.1	0.1	1	0.1	0.1	0.1	0.1	2	2	0.1	0.1	0.1
325	TRUE	Empty	Serine/threonine-protein kinase PRP4 homolog	PRP4B_HUMAN		117 kDa		0.65	1.4	[]	unknown	2	0.1	0.1	0.1	0.1	4	0.1	0.1	0.1	0.1	0.1	0.1
326	TRUE	Empty	Coiled-coil domain-containing protein 86	CCD86_HUMAN		40 kDa		0.33	0.5	[]	unknown	2	0.1	0.1	0.1	0.1	0.1	0.1	0.1	0.1	0.1	0.1	1
327	TRUE	Empty	Filaggrin-2	FILA2_HUMAN		248 kDa		0.35	9.3	[]	unknown	0.1	0.1	0.1	0.1	0.1	0.1	1	0.1	0.1	5	0.1	0.1
328	TRUE	Empty	Metaxin-2	MTX2_HUMAN		30 kDa		0.54	6.6	[]	unknown	0.1	0.1	0.1	0.1	0.1	4	0.1	0.1	0.1	0.1	0.1	0.1
329	TRUE	Empty	Poly(rC)-binding protein 2	PCBP2_HUMAN		39 kDa		0.12	0.8	[]	unknown	2	0.1	0.1	1	0.1	2	0.1	0.1	0.1	0.1	0.1	1
330	TRUE	Empty	Rho GTPase-activating protein 11A	RHGBA_HUMAN		114 kDa		0.27	3.3	[]	unknown	0.1	0.1	0.1	0.1	1	0.1	0.1	0.1	0.1	4	1	1
331	TRUE	Empty	Ras GTPase-activating protein-binding protein 2	G3BP2_HUMAN		54 kDa		0.44	7.6	[]	unknown	0.1	0.1	0.1	0.1	0.1	0.1	0.1	1	2	0.1	1	1
332	TRUE	Empty	Charged multivesicular body protein 4b	CHM4B_HUMAN		25 kDa		0.18	0.9	[]	unknown	0.1	0.1	3	0.1	0.1	0.1	0.1	2	1	0.1	0.1	1
333	TRUE	Empty	Serine/arginine-rich splicing factor 5	SRSF5_HUMAN		31 kDa	TRUE	0.07	0.7	[]	unknown	5	0.1	0.1	0.1	0.1	3	0.1	0.1	0.1	0.1	1	1
334	TRUE	Empty	EF-hand domain-containing protein D2	EFHD2_HUMAN		27 kDa		0.54	6.4	[]	unknown	0.1	0.1	0.1	0.1	0.1	0.1	0.1	0.1	0.1	3	1	0.1
335	TRUE	Empty	Pre-mRNA-splicing regulator WTAP	FL2D_HUMAN		44 kDa		0.064	0.5	[]	unknown	3	0.1	0.1	0.1	0.1	1	0.1	0.1	0.1	0.1	0.1	1
336	TRUE	Empty	Protein EFR3 homolog A	EFR3A_HUMAN		93 kDa		0.44	7.9	[]	unknown	0.1	0.1	0.1	0.1	0.1	0.1	0.1	1	4	0.1	0.1	0.1
337	TRUE	Empty	Luc7-like protein 3	LC7L3_HUMAN		51 kDa		0.44	2.3	[]	unknown	1	0.1	0.1	0.1	0.1	4	0.1	0.1	0.1	0.1	0.1	0.1
338	TRUE	Empty	RNA-binding protein Raly	RALY_HUMAN		32 kDa		0.24	0.5	[]	unknown	3	0.1	0.1	0.1	0.1	2	0.1	0.1	0.1	0.1	0.1	0.1
339	TRUE	Empty	Putative oxidoreductase GLYR1	GLYR1_HUMAN		61 kDa		0.25	0.7	[]	unknown	4	0.1	0.1	0.1	0.1	4	0.1	0.1	0.1	0.1	0.1	0.1
340	TRUE	Empty	Protein mago nashi homolog 2	MGN2_HUMAN (+1)		17 kDa		0.24	0.5	[]	unknown	3	0.1	0.1	0.1	0.1	2	0.1	0.1	0.1	0.1	0.1	0.1
341	TRUE	Empty	39S ribosomal protein L34, mitochondrial	RM34_HUMAN		10 kDa		0.27	3.4	[]	unknown	0.1	1	0.1	0.1	0.1	0.1	6	0.1	0.1	0.1	0.1	0.1
342	TRUE	Empty	Histone-lysine N-methyltransferase EZH1	EZH1_HUMAN		85 kDa	TRUE	0.04	21	[]	unknown	0.1	0.1	0.1	0.1	0.1	14	0.1	0.1	0.1	0.1	0.1	0.1
343	TRUE	Empty	Heterogeneous nuclear ribonucleoprotein F	HNRPF_HUMAN		46 kDa	TRUE	0.12	15	[]	unknown	0.1	0.1	0.1	0.1	0.1	0.1	3	0.1	2	2	2	1
344	TRUE	Empty	Death-associated protein kinase 3	DAPK3_HUMAN		53 kDa		0.44	7.7	[]	unknown	0.1	0.1	0.1	0.1	0.1	0.1	0.1	2	2	1	0.1	0.1
345	TRUE	Empty	Microfibrillar-associated protein 1	MFAP1_HUMAN		52 kDa		0.56	1.1	[]	unknown	1	0.1	0.1	1	0.1	0.1	2	0.1	0.1	0.1	1	0.1
346	TRUE	Empty	Synaptosomal-associated protein 23	SNP23_HUMAN		23 kDa		0.33	1.3	[]	unknown	0.1	0.1	2	0.1	0.1	0.1	0.1	2	2	0.1	0.1	0.1
347	TRUE	Empty	Galectin-8	LEG8_HUMAN		36 kDa		0.33	1.3	[]	unknown	0.1	0.1	2	0.1	0.1	0.1	0.1	2	2	0.1	0.1	0.1
348	TRUE	Empty	Ig heavy chain V-III region TRO	HV301_HUMAN		13 kDa	TRUE	0.00035	0.06	IgG high, Uncategorized Sample low	unknown	0.1	4	0.1	4	0.1	0.1	0.1	0.1	0.1	0.1	0.1	0.1
349	TRUE	Empty	Guanine nucleotide-binding protein G(I)/G(S)/G(T) subunit beta-2	GBB2_HUMAN		37 kDa	TRUE	0.32	2.4	[]	unknown	0.1	0.1	3	0.1	0.1	0.1	0.1	6	5	0.1	0.1	0.1
350	TRUE	Empty	Coiled-coil domain-containing protein 72	CCD72_HUMAN		7 kDa		0.028	0.1	[]	unknown	0.1	0.1	0.1	4	0.1	0.1	0.1	0.1	0.1	0.1	0.1	0.1
351	TRUE	Empty	U2 small nuclear ribonucleoprotein A'	RU2A_HUMAN		28 kDa		0.33	0.8	[]	unknown	3	0.1	0.1	0.1	0.1	3	0.1	0.1	0.1	0.1	0.1	0.1
352	TRUE	Empty	Protein PRRC2A	PRC2A_HUMAN		229 kDa		0.67	5	[]	unknown	0.1	0.1	0.1	0.1	0.1	0.1	0.1	0.1	0.1	2	1	0.1
353	TRUE	Empty	Ras GTPase-activating protein-binding protein 1	G3BP1_HUMAN		52 kDa		0.54	6.4	[]	unknown	0.1	0.1	0.1	0.1	0.1	0.1	0.1	2	2	0.1	0.1	0.1
354	TRUE	Empty	Eukaryotic translation initiation factor 6	IF6_HUMAN		27 kDa		0.33	0.8	[]	unknown	3	0.1	0.1	0.1	0.1	3	0.1	0.1	0.1	0.1	0.1	0.1
355	TRUE	Empty	Sorting and assembly machinery component 50 homolog	SAM50_HUMAN		52 kDa		0.54	6.4	[]	unknown	0.1	0.1	0.1	0.1	0.1	3	0.1	0.1	1	0.1	0.1	0.1
356	TRUE	Empty	Serine/arginine-rich splicing factor 9	SRSF9_HUMAN		26 kDa	TRUE	0.24	0.5	[]	unknown	3	0.1	0.1	0.1	0.1	2	0.1	0.1	0.1	0.1	0.1	0.1
357	TRUE	Empty	Keratin, type II cytoskeletal 5	K2C5_HUMAN		62 kDa	TRUE	0.31	2.4	[]	unknown	0.1	0.1	4	0.1	0.1	0.1	14	0.1	0.1	0.1	0.1	0.1
358	TRUE	Empty	Prohibitin-2	PHB2_HUMAN		33 kDa		0.44	8	[]	unknown	0.1	0.1	0.1	0.1	0.1	5	0.1	0.1	0.1	0.1	0.1	0.1
359	TRUE	Empty	Stomatin-like protein 2	STML2_HUMAN		39 kDa		0.54	6.6	[]	unknown	0.1	0.1	0.1	0.1	0.1	4	0.1	0.1	0.1	0.1	0.1	0.1
360	TRUE	Empty	U3 small nucleolar RNA-interacting protein 2	U3IP2_HUMAN		52 kDa		0.0011	0.07	IgG high, Uncategorized Sample low	unknown	7	0.1	0.1	0.1	0.1	0.1	0.1	0.1	0.1	0.1	0.1	0.1
361	TRUE	Empty	mRNA export factor	RAE1L_HUMAN		41 kDa		0.0096	0.09	[]	unknown	5	0.1	0.1	0.1	0.1	0.1	0.1	0.1	0.1	0.1	0.1	0.1
362	TRUE	Empty	Heat shock protein HSP 90-beta	HS90B_HUMAN		83 kDa		0.15	0.3	[]	unknown	0.1	0.1	1	2	0.1	0.1	0.1	0.1	0.1	1	0.1	0.1
363	TRUE	Empty	Ig heavy chain V-III region GAL	HV320_HUMAN		13 kDa	TRUE	0.0033	0.08	IgG high, Uncategorized Sample low	unknown	0.1	1	1	3	1	0.1	0.1	0.1	0.1	0.1	0.1	0.1
364	TRUE	Empty	Putative RNA-binding protein Luc7-like 1	LUC7L_HUMAN		44 kDa	TRUE	0.05	0.8	[]	unknown	12	0.1	0.1	0.1	0.1	11	0.1	0.1	0.1	0.1	2	0.1
365	TRUE	Empty	Centrosomal protein of 170 kDa	CE170_HUMAN		175 kDa		0.24	1	[]	unknown	0.1	0.1	0.1	0.1	2	0.1	0.1	0.1	0.1	2	0.1	1
366	TRUE	Empty	Small nuclear ribonucleoprotein E	RUXE_HUMAN		11 kDa		0.12	0.7	[]	unknown	3	0.1	0.1	0.1	0.1	2	1	0.1	0.1	0.1	0.1	0.1
367	TRUE	Empty	Peptidyl-prolyl cis-trans isomerase G	PPIG_HUMAN		89 kDa		0.15	0.3	[]	unknown	3	0.1	0.1	0.1	0.1	0.1	0.1	0.1	0.1	0.1	0.1	1
368	TRUE	Empty	Ribosomal RNA processing protein 1 homolog B	RRP1B_HUMAN		84 kDa		0.67	5	[]	unknown	0.1	0.1	0.1	0.1	0.1	1	0.1	0.1	0.1	0.1	0.1	2
369	TRUE	Empty	Aspartyl-tRNA synthetase, cytoplasmic	SYDC_HUMAN		57 kDa		0.67	5	[]	unknown	0.1	0.1	0.1	0.1	0.1	0.1	0.1	1	2	0.1	0.1	0.1
370	TRUE	Empty	116 kDa U5 small nuclear ribonucleoprotein component	U5S1_HUMAN		109 kDa		0.078	0.1	[]	unknown	3	0.1	0.1	0.1	0.1	0.1	0.1	0.1	0.1	0.1	0.1	0.1
371	TRUE	Empty	Splicing factor 3B subunit 3	SF3B3_HUMAN		136 kDa		0.028	0.1	[]	unknown	4	0.1	0.1	0.1	0.1	0.1	0.1	0.1	0.1	0.1	0.1	0.1
372	TRUE	Empty	Caspase-14	CASPE_HUMAN		28 kDa		0.44	8	[]	unknown	0.1	0.1	0.1	0.1	0.1	0.1	0.1	0.1	0.1	5	0.1	0.1
373	TRUE	Empty	Keratin, type I cytoskeletal 14	K1C14_HUMAN		52 kDa	TRUE	0.071	18	[]	unknown	0.1	0.1	0.1	0.1	0.1	0.1	12	0.1	0.1	0.1	0.1	0.1
374	TRUE	Empty	H/ACA ribonucleoprotein complex subunit 2	NHP2_HUMAN		17 kDa		0.33	1.4	[]	unknown	1	0.1	1	0.1	0.1	2	0.1	0.1	1	0.1	0.1	1
375	TRUE	Empty	Serine/threonine-protein phosphatase PP1-beta catalytic subunit	PP1B_HUMAN		37 kDa	TRUE	0.31	1.1	[]	unknown	0.1	0.1	0.1	0.1	6	0.1	0.1	0.1	0.1	6	3	0.1
376	TRUE	Empty	Myosin-XIX	MYO19_HUMAN		109 kDa		0.67	5	[]	unknown	0.1	0.1	0.1	0.1	0.1	0.1	0.1	0.1	0.1	2	1	0.1
377	TRUE	Empty	ATP-dependent RNA helicase DDX50	DDX50_HUMAN		83 kDa	TRUE	0.055	0.5	[]	unknown	7	0.1	0.1	0.1	0.1	5	0.1	0.1	0.1	0.1	0.1	0.1
378	TRUE	Empty	WD repeat-containing protein 36	WDR36_HUMAN		105 kDa		0.078	0.1	[]	unknown	3	0.1	0.1	0.1	0.1	0.1	0.1	0.1	0.1	0.1	0.1	0.1
379	TRUE	Empty	Signal recognition particle 9 kDa protein	SRP09_HUMAN		10 kDa		0.44	7.6	[]	unknown	0.1	0.1	0.1	0.1	0.1	0.1	0.1	2	1	0.1	1	1
380	TRUE	Empty	Tubulin beta-2C chain	TBB2C_HUMAN		50 kDa	TRUE	< 0.00010	53	IgG low, Uncategorized Sample high	unknown	0.1	0.1	0.1	0.1	0.1	5	0.1	0.1	0.1	14	10	8
381	TRUE	Empty	Golgi-associated plant pathogenesis-related protein 1	GAPR1_HUMAN		17 kDa		0.46	1.8	[]	unknown	0.1	0.1	1	0.1	0.1	0.1	0.1	2	1	0.1	0.1	0.1
382	TRUE	Empty	A-kinase anchor protein 2	AKAP2_HUMAN		95 kDa		0.67	5	[]	unknown	0.1	0.1	0.1	0.1	0.1	0.1	0.1	2	1	0.1	0.1	0.1
383	TRUE	Empty	Ribosome biogenesis regulatory protein homolog	RRS1_HUMAN		41 kDa		0.064	0.5	[]	unknown	3	0.1	0.1	0.1	0.1	1	1	0.1	0.1	0.1	0.1	0.1
384	TRUE	Empty	Histone H2A type 1-C	H2A1C_HUMAN		14 kDa	TRUE	0.3	2.2	[]	unknown	0.1	0.1	0.1	0.1	8	0.1	0.1	0.1	0.1	13	0.1	12
385	TRUE	Empty	CD59 glycoprotein	CD59_HUMAN		14 kDa		0.24	1	[]	unknown	0.1	0.1	2	0.1	0.1	0.1	0.1	2	1	0.1	0.1	0.1
386	TRUE	Empty	RuvB-like 1	RUVB1_HUMAN		50 kDa		0.67	1.3	[]	unknown	1	0.1	0.1	0.1	0.1	0.1	0.1	0.1	0.1	2	0.1	0.1
387	TRUE	Empty	Formin-like protein 2	FMNL2_HUMAN		123 kDa		0.67	5	[]	unknown	0.1	0.1	0.1	0.1	0.1	0.1	0.1	2	1	0.1	0.1	0.1
388	TRUE	Empty	Arginyl-tRNA synthetase, cytoplasmic	SYRC_HUMAN		75 kDa		0.67	5	[]	unknown	0.1	0.1	0.1	0.1	0.1	0.1	0.1	1	2	0.1	0.1	0.1
389	TRUE	Empty	U2 small nuclear ribonucleoprotein B''	RU2B_HUMAN		25 kDa		0.33	0.5	[]	unknown	2	0.1	0.1	0.1	0.1	1	0.1	0.1	0.1	0.1	0.1	0.1
390	TRUE	Empty	U5 small nuclear ribonucleoprotein 200 kDa helicase	U520_HUMAN		245 kDa		0.078	0.1	[]	unknown	3	0.1	0.1	0.1	0.1	0.1	0.1	0.1	0.1	0.1	0.1	0.1
391	TRUE	Empty	Suprabasin	SBSN_HUMAN		25 kDa		0.67	5.1	[]	unknown	0.1	0.1	0.1	0.1	0.1	0.1	0.1	0.1	0.1	3	0.1	0.1
392	TRUE	Empty	Tropomodulin-2	TMOD2_HUMAN		40 kDa	TRUE	0.42	2.1	[]	unknown	0.1	0.1	2	0.1	2	0.1	0.1	6	6	0.1	0.1	0.1
393	TRUE	Empty	Coiled-coil domain-containing protein 124	CC124_HUMAN		26 kDa		0.54	1.8	[]	unknown	0.1	0.1	1	0.1	0.1	0.1	0.1	0.1	2	0.1	1	0.1
394	TRUE	Empty	Probable ATP-dependent RNA helicase DDX17	DDX17_HUMAN		72 kDa	TRUE	0.14	0.6	[]	unknown	5	0.1	0.1	0.1	0.1	0.1	0.1	0.1	0.1	0.1	0.1	4
395	TRUE	Empty	Ig heavy chain V-III region GA	HV308_HUMAN		13 kDa	TRUE	0.078	0.1	[]	unknown	0.1	0.1	0.1	3	0.1	0.1	0.1	0.1	0.1	0.1	0.1	0.1
396	TRUE	Empty	Tyrosine-protein kinase Fyn	FYN_HUMAN		61 kDa	TRUE	0.12	15	[]	unknown	0.1	0.1	0.1	0.1	0.1	0.1	0.1	5	5	0.1	0.1	0.1
397	TRUE	Empty	Drebrin-like protein	DBNL_HUMAN		48 kDa		0.15	0.3	[]	unknown	0.1	0.1	0.1	0.1	3	0.1	0.1	0.1	0.1	0.1	0.1	1
398	TRUE	Empty	SLIT-ROBO Rho GTPase-activating protein 2	SRGAP2		121 kDa		0.79	3.7	[]	unknown	0.1	0.1	0.1	0.1	0.1	0.1	0.1	0.1	2	0.1	0.1	0.1
399	TRUE	Empty	Plastin-2	PLSL_HUMAN		70 kDa		0.79	3.7	[]	unknown	0.1	0.1	0.1	0.1	0.1	0.1	0.1	0.1	2	0.1	0.1	0.1
400	TRUE	Empty	Aminoacyl tRNA synthase complex-interacting multifunctional protein 2	AIMP2_HUMAN		35 kDa		0.79	3.7	[]	unknown	0.1	0.1	0.1	0.1	0.1	0.1	0.1	2	0.1	0.1	0.1	0.1
401	TRUE	Empty	Calmodulin-like protein 3	CALL3_HUMAN		17 kDa	TRUE	0.54	6.6	[]	unknown	0.1	0.1	0.1	0.1	0.1	0.1	0.1	0.1	0.1	4	0.1	0.1
402	TRUE	Empty	Ribonucleoside-diphosphate reductase subunit M2	RIR2_HUMAN		45 kDa		0.028	0.1	[]	unknown	0.1	0.1	0.1	4	0.1	0.1	0.1	0.1	0.1	0.1	0.1	0.1
403	TRUE	Empty	Protein LYRIC	LYRIC_HUMAN		64 kDa		0.67	5	[]	unknown	0.1	0.1	0.1	0.1	0.1	0.1	0.1	0.1	1	0.1	2	0.1
404	TRUE	Empty	Poly(U)-binding-splicing factor PUF60	PUF60_HUMAN		60 kDa		0.67	5	[]	unknown	0.1	0.1	0.1	0.1	0.1	0.1	2	0.1	0.1	0.1	0.1	1
405	TRUE	Empty	Mitochondrial 2-oxoglutarate/malate carrier protein	M2OM_HUMAN		34 kDa		0.79	3.7	[]	unknown	0.1	0.1	0.1	0.1	0.1	0.1	2	0.1	0.1	0.1	0.1	0.1
406	TRUE	Empty	Heterogeneous nuclear ribonucleoprotein A0	ROA0_HUMAN		31 kDa		0.21	0.2	[]	unknown	2	0.1	0.1	0.1	0.1	0.1	0.1	0.1	0.1	0.1	0.1	0.1
407	TRUE	Empty	Acyl-CoA-binding protein	DBI		10 kDa		0.79	3.7	[]	unknown	0.1	0.1	0.1	0.1	0.1	0.1	0.1	0.1	0.1	2	0.1	0.1
408	TRUE	Empty	Nuclear protein MDM1	MDM1_HUMAN		81 kDa		0.21	0.2	[]	unknown	2	0.1	0.1	0.1	0.1	0.1	0.1	0.1	0.1	0.1	0.1	0.1
409	TRUE	Empty	Gamma-glutamylcyclotransferase	GGCT_HUMAN		21 kDa		0.79	3.7	[]	unknown	0.1	0.1	0.1	0.1	0.1	0.1	0.1	0.1	0.1	2	0.1	0.1
410	TRUE	Empty	Protein S100-A7	S10A7_HUMAN		11 kDa		0.79	3.7	[]	unknown	0.1	0.1	0.1	0.1	0.1	0.1	0.1	0.1	0.1	2	0.1	0.1
411	TRUE	Empty	Barrier-to-autointegration factor	BANF		10 kDa		0.79	3.7	[]	unknown	0.1	0.1	0.1	0.1	0.1	0.1	0.1	0.1	2	0.1	0.1	0.1
412	TRUE	Empty	Myeloid-associated differentiation marker	MYADM_HUMAN		35 kDa		0.79	3.7	[]	unknown	0.1	0.1	0.1	0.1	0.1	0.1	0.1	0.1	2	0.1	0.1	0.1
END OF FILE

## Sheet: Exclusive spectrum count
PR489_etc_Merged_TotalSpect_Fishers_FC_OK, Samples report created on 05/17/2017
Experiment: PR489_etc_Merged_TotalSpect_Fishers_FC_OK
	Peak List Generator: unknown
		Version: unknown
		Charge States Calculated: unknown
		Deisotoped: unknown
		Textual Annotation: unknown
	Database Set: 1 Database
		Database Name: the SwissProt_040511a database
			Version: unknown
			Taxonomy: Homo sapiens
			Number of Proteins: 20305
		Does database contain common contaminants?: unknown
	Search Engine Set: 1 Search Engine
		Search Engine: Mascot
			Version: 2.3.02
			Samples: All Samples
			Fragment Tolerance: 0.25 Da (Monoisotopic) (File Name: 36639.raw (F058596), File Name: 36642.raw (F058597)), 0.60 Da (Monoisotopic) (File Name: 35299.raw (F057473), File Name: 35302.raw (F057485), File Name: 34138.raw (F056092), File Name: 34141.raw (F056093), File Name: 34144.raw (F056094), File Name: 33448.raw (F055384), File Name: 33451.raw (F055385), File Name: 33454.raw (F055386), File Name:…
			Parent Tolerance: 5.0 PPM (Monoisotopic) (File Name: 35299.raw (F057473), File Name: 35302.raw (F057485)), 10.0 PPM (Monoisotopic) (File Name: 36639.raw (F058596), File Name: 36642.raw (F058597), File Name: 34138.raw (F056092), File Name: 34141.raw (F056093), File Name: 34144.raw (F056094), File Name: 33448.raw (F055384), File Name: 33451.raw (F055385), File Name: 33454.raw (F055386)), 20 PPM (Mo…
			Fixed Modifications:
			Variable Modifications: -17 on n (Gln->pyro-Glu), +16 on M (Oxidation), +42 on n (Acetyl), +57 on C (Carbamidomethyl), +80 on STY (Phospho)
			Database: the SwissProt_040511a database (selected for Homo sapiens, unknown version, 20305 entries)
			Digestion Enzyme: Trypsin
			Max Missed Cleavages: 2
			Probability Model:
				File Name: 36639.raw (F058596): Peptide Prophet [+2 and below,+3,+4,+5,+6 and above]
				File Name: 36642.raw (F058597): Peptide Prophet [+2 and below,+3,+4,+5,+6 and above]
				File Name: 35299.raw (F057473): Peptide Prophet [+2 and below,+3,+4,+5,+6 and above]
				File Name: 35302.raw (F057485): Peptide Prophet [+2 and below,+3,+4,+5,+6 and above]
				File Name: 34138.raw (F056092): Peptide Prophet [+2 and below,+3,+4,+5,+6 and above]
				File Name: 34141.raw (F056093): Peptide Prophet [+2 and below,+3,+4,+5,+6 and above]
				File Name: 34144.raw (F056094): Peptide Prophet [+2 and below,+3,+4,+5,+6 and above]
				File Name: 33448.raw (F055384): Peptide Prophet [+2 and below,+3,+4,+5,+6 and above]
				File Name: 33451.raw (F055385): Peptide Prophet [+2 and below,+3,+4,+5,+6 and above]
				File Name: 33454.raw (F055386): Peptide Prophet [+2 and below,+3,+4,+5,+6 and above]
				File Name: 33198.raw (F055127): Peptide Prophet [+2 and below,+3,+4,+5,+6 and above]
				File Name: 33201.raw (F055128): Peptide Prophet [+2 and below,+3,+4,+5,+6 and above]
	Scaffold: Version: Scaffold_4.7.5
		Modification Metadata Set: 1541 modifications
			Source: C:\Program Files\Scaffold 4\parameters\unimod.xml
			Comment:
		Protein Grouping Strategy: Experiment-wide grouping with binary peptide-protein weights
		Peptide Thresholds: 95.0% minimum
		Protein Thresholds: 99.0% minimum and 2 peptides minimum
		Peptide FDR: 0.0% (Decoy)
		Protein FDR: 0.2% (Decoy)
		GO Annotation Source(s):
		Alternate ID Source(s):
PR489_etc_Merged_TotalSpect_Fishers_FC_OK	Displaying:Exclusive Spectrum Count											IgG	IgG	IgG	IgG	IgG	Uncategorized Sample	Uncategorized Sample	Uncategorized Sample	Uncategorized Sample	Uncategorized Sample	Uncategorized Sample	Uncategorized Sample
#	Visible?	Starred?	Identified Proteins (412)	Accession Number	Alternate ID	Molecular Weight	Protein Grouping Ambiguity	Fisher's Exact Test (p-value): *(p < 0.00837)	Fold Change by Category	Quantitative Profile	Taxonomy	IgG 60min	IgG	IgG Control	IgG Control (1)	IgG Control (2)	EZH2 60min	EZH2+AtRA	EZH2	EZH2+RA	EZH2 (1)	EZH2+RA (1)	EZH2 (2)
228	TRUE	Empty	Actin, cytoplasmic 2	ACTG_HUMAN		42 kDa	TRUE	0.15	1.7	[]	unknown	18	30	928	214	840	16	104	1254	1527	951	311	635
155	TRUE	Empty	Myosin-9	MYH9_HUMAN		227 kDa	TRUE	< 0.00010	2.1	IgG low, Uncategorized Sample high	unknown	11	2	540	294	597	9	83	1055	1270	931	447	548
292	TRUE	Empty	Myosin light polypeptide 6	MYL6_HUMAN		17 kDa	TRUE	< 0.00010	1.2	IgG low, Uncategorized Sample high	unknown	0	2	122	24	45	0	11	62	106	84	12	44
268	TRUE	Empty	Myosin regulatory light chain 12A	ML12A_HUMAN (+1)		20 kDa		0.025	1.4	[]	unknown	2	0	92	12	38	0	4	68	91	36	49	36
252	TRUE	Empty	Actin, alpha cardiac muscle 1	ACTC_HUMAN		42 kDa	TRUE	< 0.00010	1.5	IgG low, Uncategorized Sample high	unknown	0	2	8	3	5	0	3	24	33	12	2	5
98	TRUE	Empty	Myosin-Ig	MYO1G_HUMAN		116 kDa		< 0.00010	3.4	IgG low, Uncategorized Sample high	unknown	1	1	35	16	9	0	27	80	88	55	35	6
183	TRUE	Empty	Filamin-A	FLNA_HUMAN		281 kDa	TRUE	0.15	2	[]	unknown	0	0	29	15	43	0	10	58	32	81	17	44
1	TRUE	Empty	Polycomb protein SUZ12	SUZ12_HUMAN		83 kDa		< 0.00010	INF	IgG low, Uncategorized Sample high	unknown	0	0	0	0	0	83	78	31	21	40	45	12
2	TRUE	Empty	Histone-lysine N-methyltransferase EZH2	EZH2_HUMAN		85 kDa	TRUE	< 0.00010	INF	IgG low, Uncategorized Sample high	unknown	0	0	0	0	0	67	49	27	24	30	31	4
229	TRUE	Empty	Actin, cytoplasmic 1	ACTB_HUMAN		42 kDa	TRUE	0.12	1.7	[]	unknown	0	1	23	19	43	1	2	39	45	62	48	26
254	TRUE	Empty	Nucleolar RNA helicase 2	DDX21_HUMAN		87 kDa	TRUE	0.096	1.4	[]	unknown	66	2	3	1	5	62	15	15	20	11	11	20
124	TRUE	Empty	Leucine zipper protein 1	LUZP1_HUMAN		120 kDa		0.014	2.6	[]	unknown	0	0	13	4	25	0	0	31	36	41	11	31
221	TRUE	Empty	Hematopoietic lineage cell-specific protein	HCLS1_HUMAN		54 kDa		0.52	1.7	[]	unknown	0	0	32	6	26	0	0	29	35	32	16	43
3	TRUE	Empty	Polycomb protein EED	EED_HUMAN		50 kDa		< 0.00010	INF	IgG low, Uncategorized Sample high	unknown	0	0	0	0	0	61	51	25	15	26	36	2
126	TRUE	Empty	Protein phosphatase 1 regulatory subunit 12A	MYPT1_HUMAN		115 kDa	TRUE	0.013	2.5	[]	unknown	0	0	25	3	18	0	1	43	44	33	19	22
296	TRUE	Empty	Histone H2B type 1-C/E/F/G/I	H2B1C_HUMAN		14 kDa	TRUE	0.0039	1.1	IgG low, Uncategorized Sample high	unknown	36	2	4	9	22	26	9	7	9	24	21	21
241	TRUE	Empty	F-actin-capping protein subunit beta	CAPZB_HUMAN		31 kDa		0.3	1.6	[]	unknown	0	0	35	8	22	0	5	41	40	22	16	20
359	TRUE	Empty	High affinity immunoglobulin gamma Fc receptor I	FCGR1_HUMAN		43 kDa		< 0.00010	0.6	IgG high, Uncategorized Sample low	unknown	11	25	12	45	15	14	42	12	12	7	6	2
326	TRUE	Empty	Keratin, type II cytoskeletal 1	K2C1_HUMAN		66 kDa	TRUE	< 0.00010	0.9	IgG high, Uncategorized Sample low	unknown	32	0	33	31	1	14	76	11	8	12	5	1
251	TRUE	Empty	Beta-actin-like protein 2	ACTBL_HUMAN		42 kDa	TRUE	0.00097	1.5	IgG low, Uncategorized Sample high	unknown	1	0	14	1	23	0	1	18	8	9	7	8
269	TRUE	Empty	Drebrin	DREB_HUMAN		71 kDa		0.14	1.4	[]	unknown	0	0	10	1	36	0	6	10	17	14	8	37
184	TRUE	Empty	60S ribosomal protein L4	RL4_HUMAN		48 kDa		0.24	2	[]	unknown	24	0	7	2	12	18	12	21	18	16	15	25
236	TRUE	Empty	Tropomodulin-3	TMOD3_HUMAN		40 kDa	TRUE	0.39	1.6	[]	unknown	0	0	22	6	25	0	3	31	32	25	7	23
247	TRUE	Empty	60S ribosomal protein L7a	RL7A_HUMAN		30 kDa		0.26	1.5	[]	unknown	23	1	9	4	6	21	15	16	12	12	6	9
191	TRUE	Empty	F-actin-capping protein subunit alpha-1	CAZA1_HUMAN		33 kDa	TRUE	0.3	1.9	[]	unknown	0	0	12	5	22	0	5	25	24	22	7	23
80	TRUE	Empty	Myosin-If	MYO1F_HUMAN		125 kDa	TRUE	< 0.00010	4.5	IgG low, Uncategorized Sample high	unknown	0	0	16	3	1	0	0	32	48	34	12	0
116	TRUE	Empty	LIM domain and actin-binding protein 1	LIMA1_HUMAN		85 kDa		0.015	2.8	[]	unknown	0	0	9	1	17	0	4	25	23	19	10	24
159	TRUE	Empty	40S ribosomal protein S3a	RS3A_HUMAN		30 kDa		0.17	2.1	[]	unknown	14	0	8	1	9	15	12	21	16	7	8	17
239	TRUE	Empty	Actin-related protein 3	ARP3_HUMAN		47 kDa		0.33	1.6	[]	unknown	0	0	18	6	32	0	4	28	33	25	10	25
4	TRUE	Empty	Metal-response element-binding transcription factor 2	MTF2_HUMAN		67 kDa		< 0.00010	INF	IgG low, Uncategorized Sample high	unknown	0	0	0	0	0	52	26	4	1	12	15	3
179	TRUE	Empty	40S ribosomal protein S4, X isoform	RS4X_HUMAN		30 kDa		0.26	2	[]	unknown	16	1	8	3	5	18	12	21	16	8	6	12
285	TRUE	Empty	Keratin, type I cytoskeletal 9	K1C9_HUMAN		62 kDa	TRUE	0.025	1.2	[]	unknown	24	1	15	16	2	4	71	4	4	6	9	2
238	TRUE	Empty	Myeloperoxidase	PERM_HUMAN		84 kDa		0.36	1.6	[]	unknown	22	0	7	1	15	23	7	21	20	8	7	15
115	TRUE	Empty	Myosin-10	MYH10_HUMAN		229 kDa	TRUE	< 0.00010	2.8	IgG low, Uncategorized Sample high	unknown	0	0	7	2	8	0	0	25	29	14	10	8
160	TRUE	Empty	Lymphocyte-specific protein 1	LSP1_HUMAN		37 kDa		0.18	2.1	[]	unknown	0	0	12	4	15	0	1	17	21	22	16	16
182	TRUE	Empty	Actin-related protein 2	ARP2_HUMAN		45 kDa		0.28	2	[]	unknown	0	0	11	2	18	0	2	18	22	23	5	17
287	TRUE	Empty	Alpha-actinin-4	ACTN4_HUMAN		105 kDa	TRUE	0.036	1.2	[]	unknown	0	0	19	0	24	0	4	25	21	13	2	7
223	TRUE	Empty	60S ribosomal protein L26	RL26_HUMAN		17 kDa	TRUE	0.52	1.7	[]	unknown	18	1	5	4	4	15	12	12	7	6	13	12
278	TRUE	Empty	Histone H4	H4_HUMAN		11 kDa		0.066	1.3	[]	unknown	29	0	3	4	19	33	6	7	5	19	11	21
156	TRUE	Empty	Actin-related protein 2/3 complex subunit 1B	ARC1B_HUMAN		41 kDa	TRUE	0.2	2.1	[]	unknown	0	0	12	2	12	0	5	21	20	15	6	11
177	TRUE	Empty	Myosin-XVIIIa	MY18A_HUMAN		233 kDa		0.24	2.1	[]	unknown	0	0	10	0	18	0	0	23	32	9	4	13
89	TRUE	Empty	Myosin-Ib	MYO1B_HUMAN		132 kDa		0.00015	3.8	IgG low, Uncategorized Sample high	unknown	0	0	22	0	0	0	1	42	44	20	11	0
395	TRUE	Empty	Ig heavy chain V-III region VH26	HV303_HUMAN		13 kDa	TRUE	< 0.00010	0	IgG high, Uncategorized Sample low	unknown	0	52	18	79	7	0	0	0	0	0	0	0
216	TRUE	Empty	Neurabin-2	NEB2_HUMAN		89 kDa		0.54	1.7	[]	unknown	0	0	4	3	20	0	1	10	14	15	6	20
341	TRUE	Empty	Vimentin	VIME_HUMAN		54 kDa	TRUE	< 0.00010	0.8	IgG high, Uncategorized Sample low	unknown	30	0	1	12	12	4	0	8	2	28	11	5
304	TRUE	Empty	Histone H1.3	H13_HUMAN		22 kDa	TRUE	0.0057	1.1	IgG low, Uncategorized Sample high	unknown	39	1	1	5	12	36	10	3	3	9	7	22
202	TRUE	Empty	Myeloid cell nuclear differentiation antigen	MNDA_HUMAN		46 kDa		0.45	1.9	[]	unknown	20	0	1	0	1	19	6	11	7	4	4	6
181	TRUE	Empty	60S ribosomal protein L6	RL6_HUMAN		33 kDa		0.3	2	[]	unknown	14	0	6	1	5	11	12	14	14	9	3	10
147	TRUE	Empty	40S ribosomal protein S2	RS2_HUMAN		31 kDa		0.14	2.3	[]	unknown	10	0	8	2	4	9	8	22	18	10	4	6
175	TRUE	Empty	Plasminogen activator inhibitor 1 RNA-binding protein	PAIRB_HUMAN		45 kDa		0.23	2.1	[]	unknown	6	1	15	0	5	1	6	29	22	5	7	9
190	TRUE	Empty	40S ribosomal protein S3	RS3_HUMAN		27 kDa		0.34	1.9	[]	unknown	19	0	5	1	4	22	11	13	9	9	9	6
178	TRUE	Empty	60S ribosomal protein L13	RL13_HUMAN		24 kDa		0.27	2.1	[]	unknown	15	0	5	2	3	13	10	10	9	7	9	14
5	TRUE	Empty	Histone-binding protein RBBP4	RBBP4_HUMAN		48 kDa	TRUE	< 0.00010	INF	IgG low, Uncategorized Sample high	unknown	0	0	0	0	0	24	32	10	8	7	9	5
303	TRUE	Empty	Heterogeneous nuclear ribonucleoprotein G	HNRPG_HUMAN		42 kDa		0.03	1.1	[]	unknown	26	0	1	0	7	22	4	5	4	1	5	12
231	TRUE	Empty	60S ribosomal protein L23a	RL23A_HUMAN		18 kDa		0.47	1.7	[]	unknown	12	1	8	1	8	18	7	11	13	3	3	15
301	TRUE	Empty	Tubulin beta chain	TBB5_HUMAN		50 kDa	TRUE	0.017	1.1	[]	unknown	15	0	3	16	10	3	6	9	11	16	11	13
154	TRUE	Empty	Mitochondrial inner membrane protein	IMMT_HUMAN		84 kDa		0.21	2.2	[]	unknown	11	0	11	0	0	35	0	16	16	0	0	0
185	TRUE	Empty	40S ribosomal protein S19	RS19_HUMAN		16 kDa		0.33	2	[]	unknown	17	0	3	1	4	17	13	13	7	5	6	8
144	TRUE	Empty	60S ribosomal protein L3	RL3_HUMAN		46 kDa		0.15	2.3	[]	unknown	9	0	6	2	2	10	8	14	12	6	3	9
283	TRUE	Empty	Keratin, type I cytoskeletal 10	K1C10_HUMAN		59 kDa	TRUE	0.063	1.2	[]	unknown	11	0	17	11	0	8	45	7	0	2	6	0
207	TRUE	Empty	60S ribosomal protein L28	RL28_HUMAN		16 kDa		0.49	1.8	[]	unknown	10	1	8	2	4	13	10	14	10	5	5	6
205	TRUE	Empty	Actin-related protein 2/3 complex subunit 2	ARPC2_HUMAN		34 kDa		0.48	1.8	[]	unknown	0	0	11	1	8	0	2	16	15	10	1	7
174	TRUE	Empty	60S ribosomal protein L8	RL8_HUMAN		28 kDa		0.3	2.1	[]	unknown	6	1	4	1	4	5	11	7	7	6	3	8
157	TRUE	Empty	60S ribosomal protein L18	RL18_HUMAN		22 kDa		0.26	2.1	[]	unknown	9	0	5	1	3	7	5	9	12	7	7	7
315	TRUE	Empty	Nucleophosmin	NPM_HUMAN		33 kDa		0.029	1.1	[]	unknown	14	1	1	3	10	9	9	1	5	4	4	11
271	TRUE	Empty	Histone H2A type 2-A	H2A2A_HUMAN (+1)		14 kDa	TRUE	0.19	1.4	[]	unknown	12	0	1	4	12	10	3	4	6	13	8	12
225	TRUE	Empty	Histone H1.5	H15_HUMAN		23 kDa	TRUE	0.5	1.7	[]	unknown	26	0	3	0	5	31	7	3	3	11	9	14
342	TRUE	Empty	60S ribosomal protein L39	RL39_HUMAN		6 kDa		0.0022	0.7	IgG high, Uncategorized Sample low	unknown	7	0	2	2	14	4	4	1	2	2	0	13
192	TRUE	Empty	Heterogeneous nuclear ribonucleoprotein U	HNRPU_HUMAN		91 kDa		0.39	1.9	[]	unknown	10	0	2	0	8	9	3	5	8	7	6	16
129	TRUE	Empty	40S ribosomal protein S18	RS18_HUMAN		18 kDa		0.11	2.5	[]	unknown	11	0	2	1	4	12	6	12	8	7	9	8
117	TRUE	Empty	60S ribosomal protein L15	RL15_HUMAN		24 kDa		0.097	2.7	[]	unknown	7	0	3	1	1	6	4	10	9	8	8	1
195	TRUE	Empty	40S ribosomal protein S9	RS9_HUMAN		23 kDa		0.42	1.9	[]	unknown	10	0	6	0	0	10	4	11	7	5	3	3
6	TRUE	Empty	Protein Jumonji	JARD2_HUMAN		139 kDa		< 0.00010	INF	IgG low, Uncategorized Sample high	unknown	0	0	0	0	0	13	23	10	7	4	11	0
333	TRUE	Empty	Brain acid soluble protein 1	BASP1_HUMAN		23 kDa		0.00053	0.9	IgG high, Uncategorized Sample low	unknown	0	0	44	0	0	0	6	19	28	0	0	0
92	TRUE	Empty	60S ribosomal protein L7	RL7_HUMAN		29 kDa		0.012	3.6	[]	unknown	8	0	2	0	1	7	7	13	10	7	7	5
161	TRUE	Empty	Nucleolar and coiled-body phosphoprotein 1	NOLC1_HUMAN		74 kDa		0.3	2.1	[]	unknown	10	0	1	0	3	2	7	1	5	4	5	18
321	TRUE	Empty	Serine/arginine repetitive matrix protein 1	SRRM1_HUMAN		102 kDa		0.031	1	[]	unknown	16	0	0	0	7	16	2	0	0	0	2	12
274	TRUE	Empty	60S ribosomal protein L21	RL21_HUMAN		19 kDa		0.21	1.4	[]	unknown	13	1	4	2	3	8	6	8	7	5	2	8
255	TRUE	Empty	60S ribosomal protein L30	RL30_HUMAN		13 kDa		0.24	1.4	[]	unknown	16	1	4	1	5	11	7	9	7	5	8	7
318	TRUE	Empty	Serine/arginine-rich splicing factor 1	SRSF1_HUMAN		28 kDa	TRUE	0.02	1	[]	unknown	27	0	0	0	4	29	2	0	0	4	5	5
145	TRUE	Empty	40S ribosomal protein S8	RS8_HUMAN		24 kDa		0.18	2.3	[]	unknown	9	0	4	2	3	13	6	8	8	7	7	9
102	TRUE	Empty	60S ribosomal protein L5	RL5_HUMAN		34 kDa		0.034	3.2	[]	unknown	0	0	4	0	8	14	4	4	10	3	5	13
203	TRUE	Empty	40S ribosomal protein S16	RS16_HUMAN		16 kDa		0.45	1.9	[]	unknown	10	1	6	2	3	15	5	11	9	7	6	4
364	TRUE	Empty	Histone H3.2	H32_HUMAN		15 kDa	TRUE	0.0025	0.6	IgG high, Uncategorized Sample low	unknown	7	0	1	1	8	2	2	0	0	3	1	6
122	TRUE	Empty	Nuclease-sensitive element-binding protein 1	YBOX1_HUMAN		36 kDa		0.13	2.6	[]	unknown	3	0	4	0	6	3	6	6	5	5	8	14
249	TRUE	Empty	Actin-related protein 2/3 complex subunit 4	ARPC4_HUMAN		20 kDa		0.29	1.5	[]	unknown	0	0	17	2	11	0	2	18	22	6	3	12
162	TRUE	Empty	Heterogeneous nuclear ribonucleoprotein A1	ROA1_HUMAN		39 kDa		0.29	2.1	[]	unknown	5	0	6	2	2	4	6	8	13	3	3	8
218	TRUE	Empty	Heterogeneous nuclear ribonucleoproteins A2/B1	ROA2_HUMAN		37 kDa		0.55	1.7	[]	unknown	10	0	2	2	7	13	7	4	5	3	5	14
248	TRUE	Empty	40S ribosomal protein S11	RS11_HUMAN		18 kDa		0.36	1.5	[]	unknown	12	0	2	2	2	8	6	7	4	7	2	4
204	TRUE	Empty	60S ribosomal protein L32	RL32_HUMAN		16 kDa		0.5	1.8	[]	unknown	4	0	5	2	3	5	4	9	5	5	4	4
150	TRUE	Empty	Supervillin	SVIL_HUMAN		248 kDa		0.23	2.2	[]	unknown	0	0	5	1	10	0	0	12	12	11	4	11
121	TRUE	Empty	60S ribosomal protein L13a	RL13A_HUMAN		24 kDa		0.2	2.6	[]	unknown	4	0	1	1	2	8	5	5	4	4	2	1
87	TRUE	Empty	60S ribosomal protein L10	RL10_HUMAN		25 kDa		0.025	4.2	[]	unknown	5	0	0	0	1	2	4	8	5	5	8	3
319	TRUE	Empty	Keratin, type II cytoskeletal 2 epidermal	K22E_HUMAN		65 kDa	TRUE	0.0057	1	IgG low, Uncategorized Sample high	unknown	8	0	20	10	0	5	24	8	3	6	7	1
163	TRUE	Empty	60S ribosomal protein L12	RL12_HUMAN		18 kDa		0.32	2.1	[]	unknown	5	0	4	0	3	8	2	8	9	3	2	4
282	TRUE	Empty	Tropomyosin alpha-3 chain	TPM3_HUMAN		33 kDa	TRUE	0.15	1.3	[]	unknown	0	0	7	2	14	0	0	4	8	11	5	13
250	TRUE	Empty	Gelsolin	GELS_HUMAN		86 kDa		0.32	1.5	[]	unknown	0	0	8	0	15	0	0	12	7	10	2	17
152	TRUE	Empty	60S ribosomal protein L18a	RL18A_HUMAN		21 kDa		0.29	2.2	[]	unknown	7	0	2	1	2	6	5	6	7	6	3	4
149	TRUE	Empty	40S ribosomal protein S10	RS10_HUMAN		19 kDa	TRUE	0.26	2.3	[]	unknown	9	0	2	0	1	11	4	7	7	5	3	1
173	TRUE	Empty	40S ribosomal protein S6	RS6_HUMAN		29 kDa		0.28	2.1	[]	unknown	8	1	4	1	4	11	7	10	6	6	3	10
107	TRUE	Empty	Myosin-Ic	MYO1C_HUMAN		122 kDa	TRUE	0.055	2.9	[]	unknown	0	0	7	0	6	0	0	21	23	6	1	2
7	TRUE	Empty	Zinc finger protein AEBP2	AEBP2_HUMAN		54 kDa		< 0.00010	INF	IgG low, Uncategorized Sample high	unknown	0	0	0	0	0	6	26	11	6	7	13	0
200	TRUE	Empty	Heat shock cognate 71 kDa protein	HSP7C_HUMAN		71 kDa	TRUE	0.46	1.9	[]	unknown	6	0	5	1	6	8	5	10	12	5	1	6
295	TRUE	Empty	rRNA 2'-O-methyltransferase fibrillarin	FBRL_HUMAN		34 kDa		0.11	1.2	[]	unknown	15	0	3	0	0	14	1	5	4	0	0	5
68	TRUE	Empty	Dedicator of cytokinesis protein 8	DOCK8_HUMAN		239 kDa		< 0.00010	15	IgG low, Uncategorized Sample high	unknown	0	0	2	1	0	0	0	10	17	25	11	0
186	TRUE	Empty	60S ribosomal protein L23	RL23_HUMAN		15 kDa		0.37	2	[]	unknown	11	0	4	3	2	10	5	9	9	6	12	4
153	TRUE	Empty	60S ribosomal protein L10a	RL10A_HUMAN		25 kDa		0.29	2.2	[]	unknown	8	0	2	0	2	7	4	9	6	4	2	5
246	TRUE	Empty	40S ribosomal protein S5	RS5_HUMAN		23 kDa		0.39	1.5	[]	unknown	6	1	5	2	1	5	5	6	5	4	4	3
113	TRUE	Empty	60S ribosomal protein L17	RL17_HUMAN		21 kDa		0.073	2.9	[]	unknown	8	0	3	0	1	10	6	9	6	6	5	6
133	TRUE	Empty	Actin-related protein 2/3 complex subunit 3	ARPC3_HUMAN		21 kDa		0.21	2.4	[]	unknown	0	0	5	1	6	0	2	9	10	10	4	5
244	TRUE	Empty	60S ribosomal protein L27	RL27_HUMAN		16 kDa		0.43	1.5	[]	unknown	5	0	3	2	2	3	5	6	4	3	2	3
316	TRUE	Empty	Tubulin alpha-1B chain	TBA1B_HUMAN		50 kDa	TRUE	0.033	1	[]	unknown	9	1	3	5	8	0	4	5	8	8	5	8
199	TRUE	Empty	60S ribosomal protein L14	RL14_HUMAN		23 kDa		0.46	1.9	[]	unknown	9	0	2	2	1	9	5	6	4	3	3	7
324	TRUE	Empty	Heterogeneous nuclear ribonucleoprotein A3	ROA3_HUMAN		40 kDa		0.048	0.9	[]	unknown	12	0	1	0	3	9	4	1	0	2	3	2
158	TRUE	Empty	Phostensin	PHTNS_HUMAN		68 kDa		0.31	2.1	[]	unknown	0	0	5	0	8	0	1	6	11	6	4	11
108	TRUE	Empty	ATPase family AAA domain-containing protein 3A	ATD3A_HUMAN		71 kDa	TRUE	0.098	2.9	[]	unknown	5	0	3	1	1	11	4	11	10	1	2	1
270	TRUE	Empty	60S ribosomal protein L34	RL34_HUMAN		13 kDa		0.26	1.4	[]	unknown	13	1	3	0	2	9	13	8	3	0	2	2
230	TRUE	Empty	Elongation factor 1-alpha 1	EF1A1_HUMAN (+1)		50 kDa		0.51	1.7	[]	unknown	0	0	3	11	3	2	9	10	7	6	3	3
164	TRUE	Empty	60S ribosomal protein L37a	RL37A_HUMAN		10 kDa		0.3	2.1	[]	unknown	7	0	2	0	5	5	9	12	11	1	1	3
327	TRUE	Empty	Putative RNA-binding protein Luc7-like 2	LC7L2_HUMAN		47 kDa	TRUE	0.014	0.9	[]	unknown	21	2	0	3	0	22	6	2	0	1	3	0
8	TRUE	Empty	PHD finger protein 19	PHF19_HUMAN		66 kDa		< 0.00010	INF	IgG low, Uncategorized Sample high	unknown	0	0	0	0	0	21	9	5	3	2	8	0
103	TRUE	Empty	60S ribosomal protein L35	RL35_HUMAN		15 kDa		0.062	3.1	[]	unknown	3	0	2	1	4	7	10	6	4	6	4	6
206	TRUE	Empty	40S ribosomal protein S14	RS14_HUMAN		16 kDa		0.48	1.8	[]	unknown	14	0	4	1	1	13	7	9	7	5	3	7
176	TRUE	Empty	40S ribosomal protein S13	RS13_HUMAN		17 kDa		0.35	2.1	[]	unknown	9	0	3	0	0	6	3	7	8	5	3	3
232	TRUE	Empty	Heterogeneous nuclear ribonucleoproteins C1/C2	HNRPC_HUMAN		34 kDa		0.5	1.7	[]	unknown	11	0	0	0	4	19	1	0	1	3	6	5
222	TRUE	Empty	60S ribosomal protein L19	RL19_HUMAN		23 kDa		0.54	1.7	[]	unknown	8	0	4	1	4	8	5	6	5	7	5	5
99	TRUE	Empty	60S ribosomal protein L24	RL24_HUMAN		18 kDa		0.025	3.3	[]	unknown	4	0	4	2	2	10	9	7	6	6	8	9
125	TRUE	Empty	THO complex subunit 4	THOC4_HUMAN		27 kDa		0.2	2.5	[]	unknown	7	0	0	0	2	6	4	4	3	3	5	7
141	TRUE	Empty	Spectrin alpha chain, brain	SPTA2_HUMAN		285 kDa		0.25	2.4	[]	unknown	0	0	5	0	5	0	1	10	11	4	0	7
325	TRUE	Empty	60S ribosomal protein L36a	RL36A_HUMAN		12 kDa	TRUE	0.048	0.9	[]	unknown	11	1	1	0	3	7	5	4	1	2	1	1
280	TRUE	Empty	40S ribosomal protein S25	RS25_HUMAN		14 kDa		0.18	1.3	[]	unknown	8	0	4	2	6	8	5	6	4	4	3	6
331	TRUE	Empty	Thyroid hormone receptor-associated protein 3	TR150_HUMAN		109 kDa		0.024	0.9	[]	unknown	18	0	0	0	0	20	0	0	0	0	0	2
134	TRUE	Empty	Probable ATP-dependent RNA helicase DDX5	DDX5_HUMAN		69 kDa	TRUE	0.21	2.4	[]	unknown	5	0	4	0	3	8	1	8	8	3	8	4
253	TRUE	Empty	Serine/arginine-rich splicing factor 3	SRSF3_HUMAN		19 kDa	TRUE	0.35	1.5	[]	unknown	13	0	0	0	3	11	5	4	2	2	4	5
193	TRUE	Empty	40S ribosomal protein S7	RS7_HUMAN		22 kDa		0.47	1.9	[]	unknown	4	0	2	0	4	0	5	4	9	4	1	4
275	TRUE	Empty	40S ribosomal protein S17	RS17_HUMAN		16 kDa		0.24	1.3	[]	unknown	11	0	4	0	3	8	4	7	9	2	0	4
276	TRUE	Empty	60S ribosomal protein L36	RL36_HUMAN		12 kDa		0.24	1.3	[]	unknown	13	1	2	1	1	11	6	4	4	3	1	5
355	TRUE	Empty	Serine/arginine-rich splicing factor 6	SRSF6_HUMAN		40 kDa	TRUE	0.0047	0.7	IgG high, Uncategorized Sample low	unknown	16	0	0	1	1	8	1	2	0	2	1	3
96	TRUE	Empty	Cytospin-A	CYTSA_HUMAN		125 kDa		0.079	3.5	[]	unknown	0	0	2	0	4	0	0	6	5	9	3	6
75	TRUE	Empty	Hornerin	HORN_HUMAN		282 kDa		0.0045	6.2	IgG low, Uncategorized Sample high	unknown	1	0	0	3	0	0	31	0	1	0	3	0
88	TRUE	Empty	Tyrosine-protein kinase Lyn	LYN_HUMAN		59 kDa	TRUE	0.011	4.1	[]	unknown	0	0	8	0	0	0	1	16	27	1	1	0
81	TRUE	Empty	Signal-induced proliferation-associated protein 1	SIPA1_HUMAN		112 kDa		0.02	4.3	[]	unknown	0	0	2	0	4	0	0	3	17	6	5	5
72	TRUE	Empty	Phosphatidylinositol-3,4,5-trisphosphate 5-phosphatase 1	SHIP1_HUMAN		133 kDa		0.0025	7.9	IgG low, Uncategorized Sample high	unknown	0	0	3	0	0	0	0	14	19	0	0	0
143	TRUE	Empty	Nucleolin	NUCL_HUMAN		77 kDa		0.24	2.3	[]	unknown	10	0	0	0	1	4	11	7	6	2	3	3
322	TRUE	Empty	Nucleolar protein 56	NOP56_HUMAN		66 kDa		0.041	1	[]	unknown	17	0	0	0	1	14	0	2	4	1	0	3
114	TRUE	Empty	Spectrin beta chain, brain 1	SPTB2_HUMAN		275 kDa	TRUE	0.18	2.9	[]	unknown	0	0	1	0	5	0	0	12	7	1	2	2
245	TRUE	Empty	Bcl-2-associated transcription factor 1	BCLF1_HUMAN		106 kDa		0.5	1.5	[]	unknown	6	0	0	0	0	9	0	0	0	0	1	3
217	TRUE	Empty	60S ribosomal protein L31	RL31_HUMAN		14 kDa		0.58	1.7	[]	unknown	5	1	2	0	1	6	5	3	2	2	3	1
105	TRUE	Empty	Guanine nucleotide-binding protein G(i) subunit alpha-2	GNAI2_HUMAN		40 kDa	TRUE	0.084	3	[]	unknown	0	0	9	0	0	0	2	14	19	2	1	0
135	TRUE	Empty	40S ribosomal protein S15	RS15_HUMAN		17 kDa		0.26	2.4	[]	unknown	4	0	2	1	2	2	3	9	8	1	2	5
69	TRUE	Empty	Ras GTPase-activating-like protein IQGAP1	IQGA1_HUMAN		189 kDa		0.0002	13	IgG low, Uncategorized Sample high	unknown	0	0	2	0	0	0	0	15	14	3	3	2
272	TRUE	Empty	40S ribosomal protein S15a	RS15A_HUMAN		15 kDa		0.29	1.4	[]	unknown	11	0	3	0	0	8	1	4	5	4	1	4
392	TRUE	Empty	Lamin-B1	LMNB1_HUMAN		66 kDa	TRUE	< 0.00010	0.1	IgG high, Uncategorized Sample low	unknown	36	0	0	0	0	4	0	0	0	0	0	3
279	TRUE	Empty	40S ribosomal protein S29	RS29_HUMAN		7 kDa		0.22	1.3	[]	unknown	4	1	2	2	7	6	3	6	4	2	5	3
180	TRUE	Empty	60S ribosomal protein L11	RL11_HUMAN		20 kDa		0.41	2	[]	unknown	5	0	2	1	3	4	2	5	6	4	6	4
73	TRUE	Empty	Poly [ADP-ribose] polymerase 1	PARP1_HUMAN		113 kDa		0.0055	7.1	IgG low, Uncategorized Sample high	unknown	2	0	0	0	1	9	3	4	6	3	2	3
194	TRUE	Empty	ATP-dependent RNA helicase A	DHX9_HUMAN		141 kDa		0.47	1.9	[]	unknown	9	0	0	0	1	7	0	8	8	1	3	0
74	TRUE	Empty	Ubiquitin-40S ribosomal protein S27a	RS27A_HUMAN		18 kDa	TRUE	0.0055	7.1	IgG low, Uncategorized Sample high	unknown	1	0	0	0	2	4	8	5	2	4	3	4
208	TRUE	Empty	60S ribosomal protein L35a	RL35A_HUMAN		13 kDa		0.61	1.8	[]	unknown	3	0	0	0	1	2	4	0	1	1	1	1
78	TRUE	Empty	Splicing factor, proline- and glutamine-rich	SFPQ_HUMAN		76 kDa	TRUE	0.063	4.8	[]	unknown	0	0	2	1	0	0	6	8	4	1	0	1
356	TRUE	Empty	Serine/arginine repetitive matrix protein 2	SRRM2_HUMAN		300 kDa		0.017	0.7	[]	unknown	11	0	0	0	1	1	0	0	0	0	1	9
104	TRUE	Empty	Protein flightless-1 homolog	FLII_HUMAN		145 kDa		0.11	3.1	[]	unknown	0	0	2	1	4	0	0	5	9	12	2	2
302	TRUE	Empty	40S ribosomal protein S30	RS30_HUMAN		7 kDa		0.11	1.1	[]	unknown	4	1	2	2	7	3	7	2	2	4	2	5
142	TRUE	Empty	60S ribosomal protein L27a	RL27A_HUMAN		17 kDa		0.25	2.4	[]	unknown	8	0	2	0	0	8	5	5	5	3	3	4
317	TRUE	Empty	H/ACA ribonucleoprotein complex subunit 4	DKC1_HUMAN		58 kDa		0.11	1	[]	unknown	12	0	1	0	0	10	0	4	4	0	1	0
288	TRUE	Empty	60S ribosomal protein L22	RL22_HUMAN		15 kDa		0.2	1.2	[]	unknown	7	0	2	1	2	2	4	4	2	2	2	4
146	TRUE	Empty	Serine/threonine-protein phosphatase PP1-alpha catalytic subunit	PP1A_HUMAN		38 kDa	TRUE	0.29	2.3	[]	unknown	0	0	1	1	7	0	3	6	12	6	2	0
293	TRUE	Empty	Serine/arginine-rich splicing factor 2	SRSF2_HUMAN		25 kDa	TRUE	0.2	1.2	[]	unknown	9	0	0	0	2	9	2	0	0	2	2	3
226	TRUE	Empty	Actin-related protein 2/3 complex subunit 5-like protein	ARP5L_HUMAN		17 kDa	TRUE	0.55	1.7	[]	unknown	0	0	4	0	4	0	0	4	5	5	1	4
273	TRUE	Empty	60S ribosomal protein L38	RL38_HUMAN		8 kDa		0.29	1.4	[]	unknown	10	1	1	1	1	6	3	5	3	3	6	1
130	TRUE	Empty	60S ribosomal protein L9	RL9_HUMAN		22 kDa		0.28	2.4	[]	unknown	6	0	1	0	0	3	4	5	5	3	2	2
91	TRUE	Empty	Cytospin-B	CYTSB_HUMAN		119 kDa		0.075	3.7	[]	unknown	0	0	3	0	2	0	0	5	13	4	3	1
224	TRUE	Empty	40S ribosomal protein S23	RS23_HUMAN		16 kDa		0.55	1.7	[]	unknown	6	0	3	0	1	4	9	3	1	3	2	2
306	TRUE	Empty	Non-histone chromosomal protein HMG-17	HMGN2_HUMAN		9 kDa		0.17	1.1	[]	unknown	0	0	0	1	9	0	1	0	0	2	2	10
187	TRUE	Empty	Coiled-coil-helix-coiled-coil-helix domain-containing protein 3, mitochondrial	CHCH3_HUMAN		26 kDa		0.47	2	[]	unknown	6	0	2	0	0	16	0	2	4	0	0	0
165	TRUE	Empty	40S ribosomal protein S24	RS24_HUMAN		15 kDa		0.33	2.1	[]	unknown	8	0	1	1	1	7	5	6	5	4	2	4
281	TRUE	Empty	Histone H1x	H1X_HUMAN		22 kDa		0.23	1.3	[]	unknown	10	0	2	1	1	11	3	1	2	0	3	5
67	TRUE	Empty	Myosin phosphatase Rho-interacting protein	MPRIP_HUMAN		117 kDa		0.00042	21	IgG low, Uncategorized Sample high	unknown	0	0	1	0	0	0	0	11	10	6	2	0
188	TRUE	Empty	40S ribosomal protein S26	RS26_HUMAN		13 kDa		0.47	2	[]	unknown	3	0	4	0	1	2	2	6	5	3	2	2
219	TRUE	Empty	High mobility group protein HMG-I/HMG-Y	HMGA1_HUMAN		12 kDa		0.58	1.7	[]	unknown	4	0	0	1	2	2	1	0	0	5	2	7
256	TRUE	Empty	60S ribosomal protein L29	RL29_HUMAN		18 kDa		0.37	1.4	[]	unknown	4	1	3	1	1	4	3	1	2	2	3	5
289	TRUE	Empty	Granulins	GRN_HUMAN		64 kDa		0.31	1.2	[]	unknown	4	0	1	1	0	3	5	1	0	0	1	0
235	TRUE	Empty	Actin-related protein 2/3 complex subunit 5	ARPC5_HUMAN		16 kDa	TRUE	0.51	1.6	[]	unknown	0	0	3	0	5	0	0	4	6	3	2	4
383	TRUE	Empty	Ig lambda chain V-I region HA	LV102_HUMAN		12 kDa		< 0.00010	0.2	IgG high, Uncategorized Sample low	unknown	0	7	9	3	1	1	0	3	2	0	0	1
357	TRUE	Empty	Transformer-2 protein homolog beta	TRA2B_HUMAN		34 kDa		0.034	0.6	[]	unknown	8	0	0	0	1	4	2	0	0	0	1	1
240	TRUE	Empty	RNA-binding protein with serine-rich domain 1	RNPS1_HUMAN		34 kDa		0.48	1.6	[]	unknown	7	0	0	0	2	9	1	0	0	0	1	9
131	TRUE	Empty	Coronin-1C	COR1C_HUMAN		53 kDa		0.28	2.4	[]	unknown	0	0	7	0	0	0	5	6	11	0	2	0
376	TRUE	Empty	TATA-binding protein-associated factor 2N	RBP56_HUMAN		62 kDa	TRUE	0.00061	0.4	IgG high, Uncategorized Sample low	unknown	15	0	1	0	0	7	0	2	1	0	0	0
340	TRUE	Empty	Nucleolar protein 58	NOP58_HUMAN		60 kDa		0.0097	0.8	[]	unknown	18	0	0	0	0	13	0	1	5	0	0	0
286	TRUE	Empty	Filamin-B	FLNB_HUMAN		278 kDa	TRUE	0.19	1.2	[]	unknown	0	0	1	1	7	0	0	1	1	10	1	5
196	TRUE	Empty	F-actin-capping protein subunit alpha-2	CAZA2_HUMAN		33 kDa	TRUE	0.42	1.9	[]	unknown	0	0	4	0	6	0	0	9	8	7	1	4
9	TRUE	Empty	Rho guanine nucleotide exchange factor 2	ARHG2_HUMAN		112 kDa		0.00071	INF	IgG low, Uncategorized Sample high	unknown	0	0	0	0	0	0	0	2	8	5	3	3
343	TRUE	Empty	DNA topoisomerase 2-alpha	TOP2A_HUMAN		174 kDa	TRUE	0.04	0.7	[]	unknown	10	0	0	0	0	8	0	1	1	0	0	0
227	TRUE	Empty	40S ribosomal protein S27	RS27_HUMAN		9 kDa		0.55	1.7	[]	unknown	6	0	2	0	0	4	1	4	4	2	2	2
332	TRUE	Empty	40S ribosomal protein S20	RS20_HUMAN		13 kDa		0.098	0.9	[]	unknown	3	0	4	0	2	3	2	4	2	0	0	0
298	TRUE	Empty	Histone H1.2	H12_HUMAN		21 kDa	TRUE	0.0051	1.1	IgG low, Uncategorized Sample high	unknown	8	0	0	2	2	8	1	1	1	4	1	3
294	TRUE	Empty	N-acetyltransferase 10	NAT10_HUMAN		116 kDa		0.2	1.2	[]	unknown	10	0	1	0	0	11	1	2	2	1	1	0
93	TRUE	Empty	ADP/ATP translocase 2	ADT2_HUMAN		33 kDa	TRUE	0.13	3.6	[]	unknown	0	3	0	1	0	4	9	1	0	4	2	0
109	TRUE	Empty	40S ribosomal protein S12	RS12_HUMAN		15 kDa		0.26	2.9	[]	unknown	3	0	1	0	0	4	3	4	4	0	0	1
233	TRUE	Empty	Interleukin enhancer-binding factor 3	ILF3_HUMAN		95 kDa		0.55	1.7	[]	unknown	6	0	0	0	0	4	0	4	2	1	0	3
189	TRUE	Empty	Linker for activation of T-cells family member 2	NTAL_HUMAN		27 kDa		0.47	2	[]	unknown	0	0	8	0	0	0	1	8	12	0	1	0
237	TRUE	Empty	Putative ribosomal RNA methyltransferase NOP2	NOP2_HUMAN		89 kDa		0.5	1.6	[]	unknown	8	0	0	0	0	15	0	0	0	1	1	1
344	TRUE	Empty	Serine/arginine-rich splicing factor 7	SRSF7_HUMAN		27 kDa	TRUE	0.082	0.7	[]	unknown	7	0	0	0	0	4	0	0	0	0	0	0
277	TRUE	Empty	ATP-dependent RNA helicase DDX3X	DDX3X_HUMAN		73 kDa	TRUE	0.36	1.3	[]	unknown	2	0	1	0	2	0	0	2	3	1	1	3
123	TRUE	Empty	Leucine-rich repeat flightless-interacting protein 2	LRRF2_HUMAN		82 kDa	TRUE	0.3	2.6	[]	unknown	0	0	3	0	2	0	0	3	5	3	2	5
299	TRUE	Empty	Heterogeneous nuclear ribonucleoprotein M	HNRPM_HUMAN		78 kDa		0.25	1.1	[]	unknown	5	0	0	0	2	1	0	0	1	0	1	8
396	TRUE	Empty	E3 ubiquitin-protein ligase TRIM21	RO52_HUMAN		54 kDa		< 0.00010	0	IgG high, Uncategorized Sample low	unknown	0	6	0	13	3	0	0	0	0	0	0	0
79	TRUE	Empty	Non-POU domain-containing octamer-binding protein	NONO_HUMAN		54 kDa	TRUE	0.14	4.6	[]	unknown	0	0	1	0	1	0	1	4	4	1	0	2
106	TRUE	Empty	Coronin-1A	COR1A_HUMAN		51 kDa		0.18	3	[]	unknown	0	0	3	1	1	0	0	6	8	2	5	0
10	TRUE	Empty	Filaggrin	FILA_HUMAN		435 kDa		0.00071	INF	IgG low, Uncategorized Sample high	unknown	0	0	0	0	0	0	0	0	0	21	0	0
90	TRUE	Empty	Polyadenylate-binding protein 1	PABP1_HUMAN		71 kDa		0.15	3.8	[]	unknown	2	0	1	0	0	0	2	1	5	4	4	0
257	TRUE	Empty	Non-histone chromosomal protein HMG-14	HMGN1_HUMAN		11 kDa		0.48	1.4	[]	unknown	1	0	0	1	2	0	1	0	0	0	2	5
379	TRUE	Empty	Histone deacetylase complex subunit SAP18	SAP18_HUMAN		18 kDa		0.022	0.4	[]	unknown	5	0	0	0	1	3	0	0	0	0	0	0
201	TRUE	Empty	Cell growth-regulating nucleolar protein	LYAR_HUMAN		44 kDa		0.56	1.9	[]	unknown	5	0	0	0	0	1	1	5	1	1	2	2
320	TRUE	Empty	ATP synthase subunit beta, mitochondrial	ATPB_HUMAN		57 kDa		0.13	1	[]	unknown	10	0	0	0	0	12	0	1	1	0	0	0
136	TRUE	Empty	60S acidic ribosomal protein P0	RLA0_HUMAN		34 kDa		0.33	2.4	[]	unknown	4	0	1	0	1	2	4	4	3	2	3	2
360	TRUE	Empty	H/ACA ribonucleoprotein complex subunit 3	NOP10_HUMAN		8 kDa		0.043	0.6	[]	unknown	8	0	0	0	0	5	2	0	0	0	0	0
11	TRUE	Empty	Histone-binding protein RBBP7	RBBP7_HUMAN		48 kDa	TRUE	< 0.00010	INF	IgG low, Uncategorized Sample high	unknown	0	0	0	0	0	12	3	1	0	2	1	0
12	TRUE	Empty	Leucine-rich repeat and calponin homology domain-containing protein 4	LRCH4_HUMAN		73 kDa		0.001	INF	IgG low, Uncategorized Sample high	unknown	0	0	0	0	0	0	0	4	9	4	3	0
77	TRUE	Empty	Tyrosine-protein kinase CSK	CSK_HUMAN		51 kDa		0.05	5	[]	unknown	0	0	3	0	0	0	0	9	12	0	0	0
13	TRUE	Empty	PHD finger protein 1	PHF1_HUMAN		62 kDa		0.0056	INF	IgG low, Uncategorized Sample high	unknown	0	0	0	0	0	15	0	0	0	0	0	0
95	TRUE	Empty	Heterogeneous nuclear ribonucleoprotein H	HNRH1_HUMAN		49 kDa	TRUE	0.18	3.6	[]	unknown	1	0	0	1	1	1	3	0	4	2	2	3
82	TRUE	Empty	Heterogeneous nuclear ribonucleoprotein K	HNRPK_HUMAN		51 kDa		0.098	4.3	[]	unknown	0	0	0	0	3	0	6	2	3	1	0	6
307	TRUE	Empty	Enhancer of rudimentary homolog	ERH_HUMAN		12 kDa		0.26	1.1	[]	unknown	6	0	0	0	0	5	1	0	0	0	1	2
365	TRUE	Empty	Serine/threonine-protein phosphatase PGAM5, mitochondrial	PGAM5_HUMAN		32 kDa		0.017	0.6	[]	unknown	10	0	0	0	0	7	0	0	1	0	0	0
290	TRUE	Empty	High mobility group protein HMGI-C	HMGA2_HUMAN		12 kDa		0.31	1.2	[]	unknown	1	0	1	2	2	0	2	0	0	3	2	3
362	TRUE	Empty	Small nuclear ribonucleoprotein Sm D2	SMD2_HUMAN		14 kDa		0.011	0.6	[]	unknown	11	0	0	0	1	7	1	1	0	0	0	1
14	TRUE	Empty	Uncharacterized protein C17orf96	CQ096_HUMAN		39 kDa		0.0056	INF	IgG low, Uncategorized Sample high	unknown	0	0	0	0	0	8	6	0	0	0	1	0
390	TRUE	Empty	Pre-mRNA-processing factor 19	PRP19_HUMAN		55 kDa		0.00046	0.2	IgG high, Uncategorized Sample low	unknown	9	0	0	0	0	2	0	0	0	0	0	0
348	TRUE	Empty	Interleukin enhancer-binding factor 2	ILF2_HUMAN		43 kDa		0.032	0.7	[]	unknown	10	0	1	0	0	6	0	2	2	0	1	0
220	TRUE	Empty	RNA-binding protein 39	RBM39_HUMAN		59 kDa		0.58	1.7	[]	unknown	7	0	0	0	0	10	0	2	2	0	3	0
97	TRUE	Empty	Guanine nucleotide-binding protein G(I)/G(S)/G(T) subunit beta-1	GBB1_HUMAN		37 kDa	TRUE	0.15	3.4	[]	unknown	0	0	4	0	0	0	2	7	10	0	0	0
15	TRUE	Empty	Antigen KI-67	KI67_HUMAN		359 kDa		0.18	INF	[]	unknown	0	0	0	0	0	0	0	1	1	0	0	3
388	TRUE	Empty	Pinin	PININ_HUMAN		82 kDa		< 0.00010	0.2	IgG high, Uncategorized Sample low	unknown	13	0	0	0	0	4	0	0	0	0	0	0
305	TRUE	Empty	Histone H1.4	H14_HUMAN		22 kDa	TRUE	0.0037	1.1	IgG low, Uncategorized Sample high	unknown	5	0	0	3	1	5	1	1	0	3	1	4
291	TRUE	Empty	Heterogeneous nuclear ribonucleoprotein Q	HNRPQ_HUMAN		70 kDa	TRUE	0.31	1.2	[]	unknown	4	0	0	0	2	1	0	1	4	1	1	2
284	TRUE	Empty	Histone H2B type 2-E	H2B2E_HUMAN		14 kDa	TRUE	0.021	1.2	[]	unknown	8	0	0	0	2	5	1	0	1	1	1	1
300	TRUE	Empty	WD repeat-containing protein 18	WDR18_HUMAN		47 kDa		0.25	1.1	[]	unknown	7	0	0	0	0	10	1	0	0	0	0	0
382	TRUE	Empty	ATP-dependent RNA helicase DDX18	DDX18_HUMAN		75 kDa		0.00052	0.3	IgG high, Uncategorized Sample low	unknown	11	0	0	0	0	4	0	0	0	0	0	0
132	TRUE	Empty	Galectin-9	LEG9_HUMAN		40 kDa		0.34	2.4	[]	unknown	0	0	4	1	0	0	1	4	6	5	1	0
83	TRUE	Empty	Kinesin-like protein KIF21B	KI21B_HUMAN		183 kDa		0.18	4.3	[]	unknown	0	0	1	1	0	0	0	4	4	3	1	0
119	TRUE	Empty	Myosin-Va	MYO5A_HUMAN		215 kDa		0.38	2.6	[]	unknown	0	0	0	0	3	0	0	0	3	5	3	0
127	TRUE	Empty	Calmodulin	CALM_HUMAN		17 kDa	TRUE	0.36	2.5	[]	unknown	0	0	4	0	0	0	2	4	4	4	0	0
337	TRUE	Empty	Arginine and glutamate-rich protein 1	ARGL1_HUMAN		33 kDa		0.15	0.8	[]	unknown	6	0	0	0	0	6	1	0	0	0	0	0
16	TRUE	Empty	Calmodulin-like protein 5	CALL5_HUMAN		16 kDa		0.00035	INF	IgG low, Uncategorized Sample high	unknown	0	0	0	0	0	0	0	0	0	23	0	0
234	TRUE	Empty	40S ribosomal protein SA	RSSA_HUMAN		33 kDa		0.55	1.7	[]	unknown	6	0	0	0	0	8	1	3	2	0	0	0
334	TRUE	Empty	Ribosomal L1 domain-containing protein 1	RL1D1_HUMAN		55 kDa		0.19	0.9	[]	unknown	5	0	0	0	0	2	0	0	0	0	1	3
345	TRUE	Empty	Heterochromatin protein 1-binding protein 3	HP1B3_HUMAN		61 kDa		0.064	0.7	[]	unknown	8	0	0	0	0	7	0	0	0	0	0	1
397	TRUE	Empty	Ig heavy chain V-III region BUT	HV306_HUMAN		12 kDa	TRUE	< 0.00010	0	IgG high, Uncategorized Sample low	unknown	0	8	3	5	3	0	0	0	0	0	0	0
358	TRUE	Empty	Ig kappa chain V-I region Lay	KV113_HUMAN		12 kDa		0.034	0.6	[]	unknown	1	3	1	2	2	2	2	1	1	1	1	0
242	TRUE	Empty	Small nuclear ribonucleoprotein Sm D3	SMD3_HUMAN		14 kDa		0.52	1.6	[]	unknown	5	0	0	0	0	4	2	3	1	0	1	0
118	TRUE	Empty	Serine/threonine-protein phosphatase PP1-gamma catalytic subunit	PP1G_HUMAN		37 kDa	TRUE	0.18	2.7	[]	unknown	0	0	0	0	2	0	0	2	2	2	1	1
243	TRUE	Empty	HLA class I histocompatibility antigen, B-58 alpha chain	1B58_HUMAN		40 kDa	TRUE	0.52	1.6	[]	unknown	0	0	2	3	0	0	5	4	2	0	0	0
100	TRUE	Empty	Serum albumin	ALBU_HUMAN		69 kDa		0.33	3.2	[]	unknown	0	1	0	1	0	0	4	0	0	5	0	0
209	TRUE	Empty	H/ACA ribonucleoprotein complex subunit 1	GAR1_HUMAN		22 kDa		0.65	1.8	[]	unknown	2	0	0	0	0	4	0	0	1	0	0	0
363	TRUE	Empty	Eukaryotic initiation factor 4A-III	IF4A3_HUMAN		47 kDa		0.07	0.6	[]	unknown	6	0	0	0	0	5	0	0	0	0	0	0
210	TRUE	Empty	Small nuclear ribonucleoprotein-associated protein N	RSMN_HUMAN		25 kDa		0.61	1.8	[]	unknown	3	0	1	0	0	6	1	1	1	0	0	1
258	TRUE	Empty	Myb-binding protein 1A	MBB1A_HUMAN		149 kDa		0.56	1.4	[]	unknown	2	0	0	0	0	0	2	1	1	0	0	0
166	TRUE	Empty	DNA topoisomerase 2-beta	TOP2B_HUMAN		183 kDa	TRUE	0.48	2.1	[]	unknown	2	0	0	0	0	6	0	1	0	0	0	0
211	TRUE	Empty	Apoptotic chromatin condensation inducer in the nucleus	ACINU_HUMAN		152 kDa		0.65	1.8	[]	unknown	2	0	0	0	0	0	0	0	0	0	1	4
369	TRUE	Empty	Beta-2-microglobulin	B2MG_HUMAN		14 kDa		0.033	0.5	[]	unknown	0	0	4	3	0	0	5	0	0	0	0	0
137	TRUE	Empty	Friend of PRMT1 protein	FOP_HUMAN		26 kDa		0.45	2.4	[]	unknown	3	0	0	0	0	4	3	0	0	0	0	3
212	TRUE	Empty	ATP synthase subunit alpha, mitochondrial	ATPA_HUMAN		60 kDa		0.61	1.8	[]	unknown	4	0	0	0	0	8	1	0	0	0	0	1
17	TRUE	Empty	Plectin	PLEC_HUMAN		532 kDa	TRUE	0.35	INF	[]	unknown	0	0	0	0	0	0	0	0	0	3	0	0
18	TRUE	Empty	Staphylococcal nuclease domain-containing protein 1	SND1_HUMAN		102 kDa		0.016	INF	[]	unknown	0	0	0	0	0	0	1	5	6	0	0	0
19	TRUE	Empty	Uncharacterized protein C10orf12	CJ012_HUMAN		137 kDa		0.011	INF	[]	unknown	0	0	0	0	0	12	0	0	0	0	1	0
338	TRUE	Empty	RNA-binding protein 8A	RBM8A_HUMAN		20 kDa		0.072	0.8	[]	unknown	9	0	0	0	0	10	0	0	0	0	0	0
94	TRUE	Empty	DNA topoisomerase 1	TOP1_HUMAN		91 kDa		0.27	3.6	[]	unknown	1	0	1	0	0	0	1	5	4	0	0	0
308	TRUE	Empty	Putative tropomyosin alpha-3 chain-like protein	TPM3L_HUMAN		26 kDa	TRUE	0.26	1.1	[]	unknown	0	0	1	0	2	0	0	1	1	2	0	2
213	TRUE	Empty	Nuclear mitotic apparatus protein 1	NUMA1_HUMAN		238 kDa		0.65	1.8	[]	unknown	2	0	0	0	0	3	0	0	0	0	1	1
84	TRUE	Empty	Moesin	MOES_HUMAN		68 kDa		0.35	4.3	[]	unknown	0	0	0	0	1	0	0	2	1	0	0	3
309	TRUE	Empty	Ig kappa chain V-IV region (Fragment)	KV401_HUMAN (+3)		13 kDa		0.26	1.1	[]	unknown	0	1	1	3	1	0	3	2	1	1	2	0
138	TRUE	Empty	60S acidic ribosomal protein P2	RLA2_HUMAN		12 kDa	TRUE	0.45	2.4	[]	unknown	0	0	2	0	1	0	0	1	2	2	1	4
297	TRUE	Empty	Splicing factor U2AF 35 kDa subunit	U2AF1_HUMAN		28 kDa		0.32	1.1	[]	unknown	3	0	1	0	1	2	1	3	2	0	0	0
101	TRUE	Empty	Splicing factor U2AF 65 kDa subunit	U2AF2_HUMAN		54 kDa		0.33	3.2	[]	unknown	2	0	0	0	0	1	1	2	4	0	0	1
139	TRUE	Empty	Leucine-rich repeat flightless-interacting protein 1	LRRF1_HUMAN		89 kDa	TRUE	0.45	2.4	[]	unknown	0	0	0	2	1	0	0	0	0	5	3	2
20	TRUE	Empty	Polypyrimidine tract-binding protein 1	PTBP1_HUMAN		57 kDa		0.016	INF	[]	unknown	0	0	0	0	0	0	4	2	4	0	2	0
110	TRUE	Empty	La-related protein 1	LARP1_HUMAN		124 kDa		0.54	2.9	[]	unknown	0	0	0	0	1	0	0	0	1	0	0	3
328	TRUE	Empty	Small nuclear ribonucleoprotein Sm D1	SMD1_HUMAN		13 kDa		0.16	0.9	[]	unknown	7	0	0	0	0	4	2	2	1	0	0	0
329	TRUE	Empty	G patch domain-containing protein 4	GPTC4_HUMAN		50 kDa		0.25	0.9	[]	unknown	4	0	0	0	0	3	0	0	0	0	0	2
21	TRUE	Empty	Proliferation-associated protein 2G4	PA2G4_HUMAN		44 kDa		0.0079	INF	IgG low, Uncategorized Sample high	unknown	0	0	0	0	0	0	0	9	5	0	0	0
394	TRUE	Empty	General transcription factor II-I	GTF2I_HUMAN		112 kDa	TRUE	< 0.00010	0.06	IgG high, Uncategorized Sample low	unknown	11	0	0	0	0	0	0	1	0	0	0	0
22	TRUE	Empty	Fatty acid-binding protein, epidermal	FABP5_HUMAN		15 kDa		0.0079	INF	IgG low, Uncategorized Sample high	unknown	0	0	0	0	0	0	0	0	0	14	0	0
266	TRUE	Empty	BAG family molecular chaperone regulator 2	BAG2_HUMAN		24 kDa		0.52	1.4	[]	unknown	2	0	0	0	1	2	0	1	1	0	0	2
76	TRUE	Empty	Aminopeptidase N	AMPN_HUMAN		110 kDa		0.21	5.7	[]	unknown	0	0	1	0	0	0	0	3	5	0	0	0
23	TRUE	Empty	Bifunctional aminoacyl-tRNA synthetase	SYEP_HUMAN		171 kDa		0.045	INF	[]	unknown	0	0	0	0	0	0	0	7	1	0	1	0
267	TRUE	Empty	Raftlin	RFTN1_HUMAN		63 kDa		0.52	1.4	[]	unknown	0	0	3	0	0	0	0	3	3	0	0	0
349	TRUE	Empty	NHP2-like protein 1	NH2L1_HUMAN		14 kDa		0.11	0.7	[]	unknown	5	0	1	0	0	4	0	0	2	0	0	0
398	TRUE	Empty	Protein-L-isoaspartate(D-aspartate) O-methyltransferase	PIMT_HUMAN		25 kDa		< 0.00010	0	IgG high, Uncategorized Sample low	unknown	0	0	2	6	2	0	0	0	0	0	0	0
70	TRUE	Empty	Phosphoprotein associated with glycosphingolipid-enriched microdomains 1	PAG1_HUMAN		47 kDa		0.071	8.6	[]	unknown	0	0	1	0	0	0	0	7	5	0	0	0
389	TRUE	Empty	Serine/arginine-rich splicing factor 10	SRS10_HUMAN		31 kDa		0.028	0.2	[]	unknown	4	0	0	0	0	1	0	0	0	0	0	0
361	TRUE	Empty	Myosin light chain 6B	MYL6B_HUMAN		23 kDa	TRUE	< 0.00010	0.6	IgG high, Uncategorized Sample low	unknown	0	0	1	0	1	0	0	2	5	3	0	0
368	TRUE	Empty	Heterogeneous nuclear ribonucleoprotein R	HNRPR_HUMAN		71 kDa	TRUE	0.022	0.6	[]	unknown	1	0	0	0	4	0	0	0	0	0	1	1
330	TRUE	Empty	ELAV-like protein 1	ELAV1_HUMAN		36 kDa		0.25	0.9	[]	unknown	4	0	0	0	0	5	0	0	0	0	0	0
335	TRUE	Empty	Probable rRNA-processing protein EBP2	EBP2_HUMAN		35 kDa		0.19	0.9	[]	unknown	5	0	0	0	0	6	0	0	0	0	0	0
71	TRUE	Empty	Signal recognition particle 14 kDa protein	SRP14_HUMAN		15 kDa		0.071	8.6	[]	unknown	0	0	0	0	1	1	2	2	2	1	2	2
140	TRUE	Empty	60S acidic ribosomal protein P1	RLA1_HUMAN		12 kDa	TRUE	0.45	2.4	[]	unknown	1	0	0	0	1	0	2	1	2	1	0	1
24	TRUE	Empty	Insulin-like growth factor 2 mRNA-binding protein 1	IF2B1_HUMAN		63 kDa	TRUE	0.089	INF	[]	unknown	0	0	0	0	0	0	0	2	2	1	1	1
214	TRUE	Empty	Heterogeneous nuclear ribonucleoprotein D0	HNRPD_HUMAN		38 kDa		0.65	1.8	[]	unknown	2	0	0	0	0	1	0	2	1	0	0	1
380	TRUE	Empty	Cell division cycle 5-like protein	CDC5L_HUMAN		92 kDa		0.022	0.4	[]	unknown	3	1	0	2	0	2	1	0	0	0	0	0
25	TRUE	Empty	Caprin-1	CAPR1_HUMAN		78 kDa		0.18	INF	[]	unknown	0	0	0	0	0	0	0	2	1	1	1	0
197	TRUE	Empty	Urokinase plasminogen activator surface receptor	UPAR_HUMAN		37 kDa		0.59	1.9	[]	unknown	0	0	3	0	0	0	0	5	3	0	0	0
148	TRUE	Empty	Guanine nucleotide-binding protein G(k) subunit alpha	GNAI3_HUMAN		41 kDa	TRUE	0.39	2.3	[]	unknown	0	0	2	0	0	0	0	2	6	0	0	0
198	TRUE	Empty	CD48 antigen	CD48_HUMAN		28 kDa		0.59	1.9	[]	unknown	0	0	3	0	0	0	0	4	4	0	0	0
310	TRUE	Empty	Single-stranded DNA-binding protein, mitochondrial	SSBP_HUMAN		17 kDa		0.33	1.1	[]	unknown	4	0	0	0	0	5	1	0	0	0	0	0
26	TRUE	Empty	Flotillin-1	FLOT1_HUMAN		47 kDa		0.032	INF	[]	unknown	0	0	0	0	0	0	0	1	9	0	0	0
391	TRUE	Empty	Pleiotropic regulator 1	PLRG1_HUMAN		57 kDa		0.0096	0.1	[]	unknown	5	0	0	0	0	1	0	0	0	0	0	0
27	TRUE	Empty	Transcription factor IIIB 50 kDa subunit	BRF2_HUMAN		47 kDa		0.063	INF	[]	unknown	0	0	0	0	0	0	8	0	0	0	0	0
167	TRUE	Empty	Sperm-specific antigen 2	SSFA2_HUMAN		138 kDa		0.57	2.1	[]	unknown	0	0	0	0	2	0	0	1	1	3	1	0
381	TRUE	Empty	Prelamin-A/C	LMNA_HUMAN		74 kDa	TRUE	0.0036	0.3	IgG high, Uncategorized Sample low	unknown	5	0	0	0	1	0	0	0	0	1	1	1
259	TRUE	Empty	Double-stranded RNA-binding protein Staufen homolog 1	STAU1_HUMAN		63 kDa		0.56	1.4	[]	unknown	2	0	0	0	0	0	0	0	2	0	0	2
366	TRUE	Empty	Nucleolar protein 16	NOP16_HUMAN		21 kDa		0.089	0.6	[]	unknown	5	0	0	0	0	4	0	0	0	0	0	0
336	TRUE	Empty	Dermcidin	DCD_HUMAN		11 kDa		0.19	0.9	[]	unknown	2	0	2	1	0	2	4	0	0	0	0	0
215	TRUE	Empty	High mobility group nucleosome-binding domain-containing protein 4	HMGN4_HUMAN		10 kDa		0.65	1.8	[]	unknown	0	0	0	1	1	0	0	0	0	1	2	2
28	TRUE	Empty	tRNA (cytosine-5-)-methyltransferase NSUN2	NSUN2_HUMAN		86 kDa		0.25	INF	[]	unknown	0	0	0	0	0	0	0	3	1	0	0	0
350	TRUE	Empty	Eukaryotic translation initiation factor 4B	IF4B_HUMAN		69 kDa		0.24	0.7	[]	unknown	0	0	0	0	3	0	0	1	0	0	0	2
168	TRUE	Empty	Regulator of G-protein signaling 19	RGS19_HUMAN		25 kDa		0.67	2.1	[]	unknown	0	0	1	0	0	0	0	2	1	0	0	0
399	TRUE	Empty	Complement C4-A	CO4A_HUMAN (+1)		193 kDa		< 0.00010	0	IgG high, Uncategorized Sample low	unknown	6	3	0	1	0	0	0	0	0	0	0	0
29	TRUE	Empty	Flotillin-2	FLOT2_HUMAN		47 kDa		0.18	INF	[]	unknown	0	0	0	0	0	0	0	1	4	0	0	0
384	TRUE	Empty	FAT4_HUMAN-DECOY	FAT4_HUMAN-DECOY		?		0.078	0.2	[]	unknown	2	0	1	0	0	0	0	1	0	0	0	0
169	TRUE	Empty	Chromobox protein homolog 3	CBX3_HUMAN		21 kDa	TRUE	0.57	2.1	[]	unknown	2	0	0	0	0	4	0	0	0	1	0	1
260	TRUE	Empty	Elongation factor Tu, mitochondrial	EFTU_HUMAN		50 kDa		0.65	1.4	[]	unknown	0	0	0	0	1	0	2	0	0	0	0	0
393	TRUE	Empty	Lamin-B2	LMNB2_HUMAN		68 kDa	TRUE	0.00011	0.08	IgG high, Uncategorized Sample low	unknown	6	0	0	0	1	0	0	0	0	0	0	1
111	TRUE	Empty	Protein XRP2	XRP2_HUMAN		40 kDa		0.54	2.9	[]	unknown	0	0	1	0	0	0	0	2	2	0	0	0
261	TRUE	Empty	Serine/threonine-protein kinase PRP4 homolog	PRP4B_HUMAN		117 kDa		0.56	1.4	[]	unknown	2	0	0	0	0	4	0	0	0	0	0	0
377	TRUE	Empty	Coiled-coil domain-containing protein 86	CCD86_HUMAN		40 kDa		0.21	0.4	[]	unknown	2	0	0	0	0	0	0	0	0	0	0	1
30	TRUE	Empty	Filaggrin-2	FILA2_HUMAN		248 kDa		0.13	INF	[]	unknown	0	0	0	0	0	0	1	0	0	5	0	0
31	TRUE	Empty	Metaxin-2	MTX2_HUMAN		30 kDa		0.25	INF	[]	unknown	0	0	0	0	0	4	0	0	0	0	0	0
351	TRUE	Empty	Poly(rC)-binding protein 2	PCBP2_HUMAN		39 kDa		0.24	0.7	[]	unknown	2	0	0	1	0	2	0	0	0	0	0	1
85	TRUE	Empty	Rho GTPase-activating protein 11A	RHGBA_HUMAN		114 kDa		0.35	4.3	[]	unknown	0	0	0	0	1	0	0	0	0	4	1	1
32	TRUE	Empty	Ras GTPase-activating protein-binding protein 2	G3BP2_HUMAN		54 kDa		0.18	INF	[]	unknown	0	0	0	0	0	0	0	1	2	0	1	1
323	TRUE	Empty	Charged multivesicular body protein 4b	CHM4B_HUMAN		25 kDa		0.33	1	[]	unknown	0	0	3	0	0	0	0	2	1	0	0	1
346	TRUE	Empty	Serine/arginine-rich splicing factor 5	SRSF5_HUMAN		31 kDa	TRUE	0.14	0.7	[]	unknown	1	0	0	0	0	3	0	0	0	0	1	0
33	TRUE	Empty	EF-hand domain-containing protein D2	EFHD2_HUMAN		27 kDa		0.25	INF	[]	unknown	0	0	0	0	0	0	0	0	0	3	1	0
371	TRUE	Empty	Pre-mRNA-splicing regulator WTAP	FL2D_HUMAN		44 kDa		0.15	0.5	[]	unknown	3	0	0	0	0	1	0	0	0	0	0	1
34	TRUE	Empty	Protein EFR3 homolog A	EFR3A_HUMAN		93 kDa		0.18	INF	[]	unknown	0	0	0	0	0	0	0	1	4	0	0	0
112	TRUE	Empty	Luc7-like protein 3	LC7L3_HUMAN		51 kDa		0.54	2.9	[]	unknown	1	0	0	0	0	4	0	0	0	0	0	0
372	TRUE	Empty	RNA-binding protein Raly	RALY_HUMAN		32 kDa		0.15	0.5	[]	unknown	3	0	0	0	0	2	0	0	0	0	0	0
347	TRUE	Empty	Putative oxidoreductase GLYR1	GLYR1_HUMAN		61 kDa		0.18	0.7	[]	unknown	4	0	0	0	0	4	0	0	0	0	0	0
373	TRUE	Empty	Protein mago nashi homolog 2	MGN2_HUMAN (+1)		17 kDa		0.15	0.5	[]	unknown	3	0	0	0	0	2	0	0	0	0	0	0
86	TRUE	Empty	39S ribosomal protein L34, mitochondrial	RM34_HUMAN		10 kDa		0.35	4.3	[]	unknown	0	1	0	0	0	0	6	0	0	0	0	0
35	TRUE	Empty	Histone-lysine N-methyltransferase EZH1	EZH1_HUMAN		85 kDa	TRUE	0.0079	INF	IgG low, Uncategorized Sample high	unknown	0	0	0	0	0	4	0	0	0	0	0	0
36	TRUE	Empty	Heterogeneous nuclear ribonucleoprotein F	HNRPF_HUMAN		46 kDa	TRUE	0.032	INF	[]	unknown	0	0	0	0	0	0	1	0	1	1	2	1
37	TRUE	Empty	Death-associated protein kinase 3	DAPK3_HUMAN		53 kDa		0.18	INF	[]	unknown	0	0	0	0	0	0	0	2	2	1	0	0
311	TRUE	Empty	Microfibrillar-associated protein 1	MFAP1_HUMAN		52 kDa		0.46	1.1	[]	unknown	1	0	0	1	0	0	2	0	0	0	1	0
262	TRUE	Empty	Synaptosomal-associated protein 23	SNP23_HUMAN		23 kDa		0.56	1.4	[]	unknown	0	0	2	0	0	0	0	2	2	0	0	0
263	TRUE	Empty	Galectin-8	LEG8_HUMAN		36 kDa		0.56	1.4	[]	unknown	0	0	2	0	0	0	0	2	2	0	0	0
400	TRUE	Empty	Ig heavy chain V-III region TRO	HV301_HUMAN		13 kDa	TRUE	< 0.00010	0	IgG high, Uncategorized Sample low	unknown	0	4	0	4	0	0	0	0	0	0	0	0
120	TRUE	Empty	Guanine nucleotide-binding protein G(I)/G(S)/G(T) subunit beta-2	GBB2_HUMAN		37 kDa	TRUE	0.38	2.6	[]	unknown	0	0	1	0	0	0	0	3	2	0	0	0
401	TRUE	Empty	Coiled-coil domain-containing protein 72	CCD72_HUMAN		7 kDa		0.0073	0	IgG high, Uncategorized Sample low	unknown	0	0	0	4	0	0	0	0	0	0	0	0
352	TRUE	Empty	U2 small nuclear ribonucleoprotein A'	RU2A_HUMAN		28 kDa		0.24	0.7	[]	unknown	3	0	0	0	0	3	0	0	0	0	0	0
38	TRUE	Empty	Protein PRRC2A	PRC2A_HUMAN		229 kDa		0.35	INF	[]	unknown	0	0	0	0	0	0	0	0	0	2	1	0
39	TRUE	Empty	Ras GTPase-activating protein-binding protein 1	G3BP1_HUMAN		52 kDa		0.25	INF	[]	unknown	0	0	0	0	0	0	0	2	2	0	0	0
353	TRUE	Empty	Eukaryotic translation initiation factor 6	IF6_HUMAN		27 kDa		0.24	0.7	[]	unknown	3	0	0	0	0	3	0	0	0	0	0	0
40	TRUE	Empty	Sorting and assembly machinery component 50 homolog	SAM50_HUMAN		52 kDa		0.25	INF	[]	unknown	0	0	0	0	0	3	0	0	1	0	0	0
374	TRUE	Empty	Serine/arginine-rich splicing factor 9	SRSF9_HUMAN		26 kDa	TRUE	0.15	0.5	[]	unknown	3	0	0	0	0	2	0	0	0	0	0	0
128	TRUE	Empty	Keratin, type II cytoskeletal 5	K2C5_HUMAN		62 kDa	TRUE	0.36	2.5	[]	unknown	0	0	1	0	0	0	5	0	0	0	0	0
41	TRUE	Empty	Prohibitin-2	PHB2_HUMAN		33 kDa		0.18	INF	[]	unknown	0	0	0	0	0	5	0	0	0	0	0	0
42	TRUE	Empty	Stomatin-like protein 2	STML2_HUMAN		39 kDa		0.25	INF	[]	unknown	0	0	0	0	0	4	0	0	0	0	0	0
402	TRUE	Empty	U3 small nucleolar RNA-interacting protein 2	U3IP2_HUMAN		52 kDa		0.00018	0	IgG high, Uncategorized Sample low	unknown	7	0	0	0	0	0	0	0	0	0	0	0
403	TRUE	Empty	mRNA export factor	RAE1L_HUMAN		41 kDa		0.0021	0	IgG high, Uncategorized Sample low	unknown	5	0	0	0	0	0	0	0	0	0	0	0
385	TRUE	Empty	Heat shock protein HSP 90-beta	HS90B_HUMAN		83 kDa		0.078	0.2	[]	unknown	0	0	1	2	0	0	0	0	0	1	0	0
404	TRUE	Empty	Ig heavy chain V-III region GAL	HV320_HUMAN		13 kDa	TRUE	0.00062	0	IgG high, Uncategorized Sample low	unknown	0	1	1	3	1	0	0	0	0	0	0	0
339	TRUE	Empty	Putative RNA-binding protein Luc7-like 1	LUC7L_HUMAN		44 kDa	TRUE	0.036	0.8	[]	unknown	1	0	0	0	0	3	0	0	0	0	1	0
312	TRUE	Empty	Centrosomal protein of 170 kDa	CE170_HUMAN		175 kDa		0.46	1.1	[]	unknown	0	0	0	0	2	0	0	0	0	2	0	1
354	TRUE	Empty	Small nuclear ribonucleoprotein E	RUXE_HUMAN		11 kDa		0.24	0.7	[]	unknown	3	0	0	0	0	2	1	0	0	0	0	0
386	TRUE	Empty	Peptidyl-prolyl cis-trans isomerase G	PPIG_HUMAN		89 kDa		0.078	0.2	[]	unknown	3	0	0	0	0	0	0	0	0	0	0	1
43	TRUE	Empty	Ribosomal RNA processing protein 1 homolog B	RRP1B_HUMAN		84 kDa		0.35	INF	[]	unknown	0	0	0	0	0	1	0	0	0	0	0	2
44	TRUE	Empty	Aspartyl-tRNA synthetase, cytoplasmic	SYDC_HUMAN		57 kDa		0.35	INF	[]	unknown	0	0	0	0	0	0	0	1	2	0	0	0
405	TRUE	Empty	116 kDa U5 small nuclear ribonucleoprotein component	U5S1_HUMAN		109 kDa		0.025	0	[]	unknown	3	0	0	0	0	0	0	0	0	0	0	0
406	TRUE	Empty	Splicing factor 3B subunit 3	SF3B3_HUMAN		136 kDa		0.0073	0	IgG high, Uncategorized Sample low	unknown	4	0	0	0	0	0	0	0	0	0	0	0
45	TRUE	Empty	Caspase-14	CASPE_HUMAN		28 kDa		0.18	INF	[]	unknown	0	0	0	0	0	0	0	0	0	5	0	0
46	TRUE	Empty	Keratin, type I cytoskeletal 14	K1C14_HUMAN		52 kDa	TRUE	0.016	INF	[]	unknown	0	0	0	0	0	0	7	0	0	0	0	0
264	TRUE	Empty	H/ACA ribonucleoprotein complex subunit 2	NHP2_HUMAN		17 kDa		0.56	1.4	[]	unknown	1	0	1	0	0	2	0	0	1	0	0	1
313	TRUE	Empty	Serine/threonine-protein phosphatase PP1-beta catalytic subunit	PP1B_HUMAN		37 kDa	TRUE	0.26	1.1	[]	unknown	0	0	0	0	1	0	0	0	0	3	1	0
47	TRUE	Empty	Myosin-XIX	MYO19_HUMAN		109 kDa		0.35	INF	[]	unknown	0	0	0	0	0	0	0	0	0	2	1	0
370	TRUE	Empty	ATP-dependent RNA helicase DDX50	DDX50_HUMAN		83 kDa	TRUE	0.033	0.5	[]	unknown	3	0	0	0	0	1	0	0	0	0	0	0
407	TRUE	Empty	WD repeat-containing protein 36	WDR36_HUMAN		105 kDa		0.025	0	[]	unknown	3	0	0	0	0	0	0	0	0	0	0	0
48	TRUE	Empty	Signal recognition particle 9 kDa protein	SRP09_HUMAN		10 kDa		0.18	INF	[]	unknown	0	0	0	0	0	0	0	2	1	0	1	1
49	TRUE	Empty	Tubulin beta-2C chain	TBB2C_HUMAN		50 kDa	TRUE	< 0.00010	INF	IgG low, Uncategorized Sample high	unknown	0	0	0	0	0	2	0	0	0	1	2	0
170	TRUE	Empty	Golgi-associated plant pathogenesis-related protein 1	GAPR1_HUMAN		17 kDa		0.67	2.1	[]	unknown	0	0	1	0	0	0	0	2	1	0	0	0
50	TRUE	Empty	A-kinase anchor protein 2	AKAP2_HUMAN		95 kDa		0.35	INF	[]	unknown	0	0	0	0	0	0	0	2	1	0	0	0
375	TRUE	Empty	Ribosome biogenesis regulatory protein homolog	RRS1_HUMAN		41 kDa		0.15	0.5	[]	unknown	3	0	0	0	0	1	1	0	0	0	0	0
151	TRUE	Empty	Histone H2A type 1-C	H2A1C_HUMAN		14 kDa	TRUE	0.34	2.2	[]	unknown	0	0	0	0	1	0	0	0	0	2	0	2
314	TRUE	Empty	CD59 glycoprotein	CD59_HUMAN		14 kDa		0.46	1.1	[]	unknown	0	0	2	0	0	0	0	2	1	0	0	0
265	TRUE	Empty	RuvB-like 1	RUVB1_HUMAN		50 kDa		0.65	1.4	[]	unknown	1	0	0	0	0	0	0	0	0	2	0	0
51	TRUE	Empty	Formin-like protein 2	FMNL2_HUMAN		123 kDa		0.35	INF	[]	unknown	0	0	0	0	0	0	0	2	1	0	0	0
52	TRUE	Empty	Arginyl-tRNA synthetase, cytoplasmic	SYRC_HUMAN		75 kDa		0.35	INF	[]	unknown	0	0	0	0	0	0	0	1	2	0	0	0
378	TRUE	Empty	U2 small nuclear ribonucleoprotein B''	RU2B_HUMAN		25 kDa		0.21	0.4	[]	unknown	2	0	0	0	0	1	0	0	0	0	0	0
408	TRUE	Empty	U5 small nuclear ribonucleoprotein 200 kDa helicase	U520_HUMAN		245 kDa		0.025	0	[]	unknown	3	0	0	0	0	0	0	0	0	0	0	0
53	TRUE	Empty	Suprabasin	SBSN_HUMAN		25 kDa		0.35	INF	[]	unknown	0	0	0	0	0	0	0	0	0	3	0	0
171	TRUE	Empty	Tropomodulin-2	TMOD2_HUMAN		40 kDa	TRUE	0.48	2.1	[]	unknown	0	0	0	0	0	0	0	1	2	0	0	0
172	TRUE	Empty	Coiled-coil domain-containing protein 124	CC124_HUMAN		26 kDa		0.67	2.1	[]	unknown	0	0	1	0	0	0	0	0	2	0	1	0
367	TRUE	Empty	Probable ATP-dependent RNA helicase DDX17	DDX17_HUMAN		72 kDa	TRUE	0.089	0.6	[]	unknown	1	0	0	0	0	0	0	0	0	0	0	2
409	TRUE	Empty	Ig heavy chain V-III region GA	HV308_HUMAN		13 kDa	TRUE	0.025	0	[]	unknown	0	0	0	3	0	0	0	0	0	0	0	0
54	TRUE	Empty	Tyrosine-protein kinase Fyn	FYN_HUMAN		61 kDa	TRUE	0.032	INF	[]	unknown	0	0	0	0	0	0	0	2	2	0	0	0
387	TRUE	Empty	Drebrin-like protein	DBNL_HUMAN		48 kDa		0.078	0.2	[]	unknown	0	0	0	0	3	0	0	0	0	0	0	1
55	TRUE	Empty	SLIT-ROBO Rho GTPase-activating protein 2	FNBP2_HUMAN		121 kDa		0.5	INF	[]	unknown	0	0	0	0	0	0	0	0	2	0	0	0
56	TRUE	Empty	Plastin-2	PLSL_HUMAN		70 kDa		0.5	INF	[]	unknown	0	0	0	0	0	0	0	0	2	0	0	0
57	TRUE	Empty	Aminoacyl tRNA synthase complex-interacting multifunctional protein 2	AIMP2_HUMAN		35 kDa		0.5	INF	[]	unknown	0	0	0	0	0	0	0	2	0	0	0	0
58	TRUE	Empty	Calmodulin-like protein 3	CALL3_HUMAN		17 kDa	TRUE	0.25	INF	[]	unknown	0	0	0	0	0	0	0	0	0	4	0	0
410	TRUE	Empty	Ribonucleoside-diphosphate reductase subunit M2	RIR2_HUMAN		45 kDa		0.0073	0	IgG high, Uncategorized Sample low	unknown	0	0	0	4	0	0	0	0	0	0	0	0
59	TRUE	Empty	Protein LYRIC	LYRIC_HUMAN		64 kDa		0.35	INF	[]	unknown	0	0	0	0	0	0	0	0	1	0	2	0
60	TRUE	Empty	Poly(U)-binding-splicing factor PUF60	PUF60_HUMAN		60 kDa		0.35	INF	[]	unknown	0	0	0	0	0	0	2	0	0	0	0	1
61	TRUE	Empty	Mitochondrial 2-oxoglutarate/malate carrier protein	M2OM_HUMAN		34 kDa		0.5	INF	[]	unknown	0	0	0	0	0	0	2	0	0	0	0	0
411	TRUE	Empty	Heterogeneous nuclear ribonucleoprotein A0	ROA0_HUMAN		31 kDa		0.085	0	[]	unknown	2	0	0	0	0	0	0	0	0	0	0	0
62	TRUE	Empty	Acyl-CoA-binding protein	ACBP_HUMAN		10 kDa		0.5	INF	[]	unknown	0	0	0	0	0	0	0	0	0	2	0	0
412	TRUE	Empty	Nuclear protein MDM1	MDM1_HUMAN		81 kDa		0.085	0	[]	unknown	2	0	0	0	0	0	0	0	0	0	0	0
63	TRUE	Empty	Gamma-glutamylcyclotransferase	GGCT_HUMAN		21 kDa		0.5	INF	[]	unknown	0	0	0	0	0	0	0	0	0	2	0	0
64	TRUE	Empty	Protein S100-A7	S10A7_HUMAN		11 kDa		0.5	INF	[]	unknown	0	0	0	0	0	0	0	0	0	2	0	0
65	TRUE	Empty	Barrier-to-autointegration factor	BAF_HUMAN		10 kDa		0.5	INF	[]	unknown	0	0	0	0	0	0	0	0	2	0	0	0
66	TRUE	Empty	Myeloid-associated differentiation marker	MYADM_HUMAN		35 kDa		0.5	INF	[]	unknown	0	0	0	0	0	0	0	0	2	0	0	0
END OF FILE

## Sheet: Monomethyl Spectrum Report
PR449,453,471,489 methylation merged, Spectrum report created on 04/26/2017
Experiment: PR449,453,471,489 methylation merged
	Peak List Generator: unknown
		Version: unknown
		Charge States Calculated: unknown
		Deisotoped: unknown
		Textual Annotation: unknown
	Database Set: 1 Database
		Database Name: the SwissProt_040511a database
			Version: unknown
			Taxonomy: Homo sapiens
			Number of Proteins: 20305
		Does database contain common contaminants?: unknown
	Search Engine Set: 1 Search Engine
		Search Engine: Mascot
			Version: 2.3.02
			Samples: All Samples
			Fragment Tolerance: 0.60 Da (Monoisotopic)
			Parent Tolerance: 10.0 PPM (Monoisotopic)
			Fixed Modifications:
			Variable Modifications: -17 on n (Gln->pyro-Glu), +14 on KR (Methyl), +16 on M (Oxidation), +28 on KR (Dimethyl), +42 on n (Acetyl), +42 on K (Trimethyl), +57 on C (Carbamidomethyl)
			Database: the SwissProt_040511a database (selected for Homo sapiens, unknown version, 20305 entries)
			Digestion Enzyme: Trypsin
			Max Missed Cleavages: 4
			Probability Model:
				File Name: 36639.raw (F058599): Peptide Prophet [+2 and below,+3,+4,+5,+6 and above]
				File Name: 36642.raw (F058600): Peptide Prophet [+2 and below,+3,+4,+5,+6 and above]
				File Name: 36645.raw (F058601): Peptide Prophet [+2 and below,+3,+4,+5,+6 and above]
				File Name: 35299.raw (F057486): Peptide Prophet [+2 and below,+3,+4,+5,+6 and above]
				File Name: 35302.raw (F057487): Peptide Prophet [+2 and below,+3,+4,+5,+6 and above]
				File Name: 34138.raw (F056096): Peptide Prophet [+2 and below,+3,+4,+5,+6 and above]
				File Name: 34141.raw (F056098): Peptide Prophet [+2 and below,+3,+4,+5,+6 and above]
				File Name: 34144.raw (F056099): Peptide Prophet [+2 and below,+3,+4,+5,+6 and above]
				33448.raw (F055414): Peptide Prophet [+2 and below,+3,+4,+5,+6 and above]
				33451.raw (F055415): Peptide Prophet [+2 and below,+3,+4,+5,+6 and above]
				33454.raw (F055416): Peptide Prophet [+2 and below,+3,+4,+5,+6 and above]
	Scaffold: Version: Scaffold_4.7.5
		Modification Metadata Set: 1541 modifications
			Source: C:\Program Files\Scaffold 4\parameters\unimod.xml
			Comment: Conflicted with source /Applications/Scaffold 4/parameters/unimod.xml (1541 modifications) when merging on January 25, 2016 2:35:49 PM GMT. Conflicted with source /Applications/Scaffold 4/parameters/unimod.xml (1541 modifications) when merging on January 25, 2016 2:39:06 PM GMT.
		Protein Grouping Strategy: Experiment-wide grouping with binary peptide-protein weights
		Peptide Thresholds: 80.0% minimum
		Protein Thresholds: 99.9% minimum and 1 peptide minimum
		Peptide FDR: 0.0% (Decoy)
		Protein FDR: 0.0% (Decoy)
		GO Annotation Source(s):
		Alternate ID Source(s):
Experiment name	Biological sample category	Biological sample name	MS/MS sample name	Protein name	Protein accession numbers	Database sources	Protein molecular weight (Da)	Protein identification probability	Exclusive unique peptide count	Exclusive unique spectrum count	Exclusive spectrum count	Percentage of total spectra	Percentage sequence coverage	Manual validation	Assigned	Spectrum name	Peptide sequence	Previous amino acid	Next amino acid	Peptide identification probability	Mascot Ion score	Mascot Identity score	Mascot Delta Ion Score	Number of enzymatic termini	Fixed modifications identified by spectrum	Variable modifications identified by spectrum	Observed m/z	Actual peptide mass (AMU)	Calculated +1H Peptide Mass (AMU)	Spectrum charge	Actual minus calculated peptide mass (AMU)	Actual minus calculated peptide mass (PPM)	Total Ion Current	Peptide start index	Peptide stop index	Exclusive	Other Proteins
PR449,453,471,489 methylation merged	Uncategorized Sample	IgG 60min	File Name: 36639.raw (F058599)	60S ribosomal protein L36a-like	RL36L_HUMAN	SwissProt_040511a.fasta	12469.1	1	1	1	2	0.000148	0.123	possibly correct	TRUE	Spectrum5996 scans:7034,	qSGYGGQTkPIFR	K	K	0.894	33.6	35.6	20	2		n-term: Gln->pyro-Glu (-17.03), k9: Methyl (+14.02)	718.372	1434.73	1435.73	2	0.003937	2.742	13058.3	45	57	TRUE
PR449,453,471,489 methylation merged	Uncategorized Sample	IgG 60min	File Name: 36639.raw (F058599)	60S ribosomal protein L36a-like	RL36L_HUMAN	SwissProt_040511a.fasta	12469.1	1	1	1	2	0.000148	0.123	possibly correct	TRUE	Spectrum5992 scans:7029,	qSGYGGQTkPIFR	K	K	0.951	38.5	35.5	26.2	2		n-term: Gln->pyro-Glu (-17.03), k9: Methyl (+14.02)	718.371	1434.73	1435.73	2	0.001017	0.7081	13500.8	45	57	TRUE
PR449,453,471,489 methylation merged	Uncategorized Sample	IgG 60min	File Name: 36639.raw (F058599)	Histone H1.2	H12_HUMAN	SwissProt_040511a.fasta	21365.8	1	1	1	1	7.4e-05	0.061	possibly correct	TRUE	Spectrum5887 scans:6914,	kASGPPVSELITK	R	A	0.952	41.8	36.6	0	2		k1: Methyl (+14.02)	447.597	1339.77	1340.78	3	-0.001008	-0.7516	35079.1	34	46	TRUE
PR449,453,471,489 methylation merged	Uncategorized Sample	IgG 60min	File Name: 36639.raw (F058599)	Histone H3.1	H31_HUMAN	SwissProt_040511a.fasta	15404.7	1	1	1	1	7.4e-05	0.0809	possibly correct	TRUE	Spectrum6284 scans:7351,	EIAQDFkTDLR	R	F	0.919	35.4	35.6	21.8	2		k7: Methyl (+14.02)	675.358	1348.7	1349.71	2	0.003328	2.466	51518.7	74	84	TRUE
PR449,453,471,489 methylation merged	Uncategorized Sample	EZH2 60min	File Name: 36642.raw (F058600)	Polycomb protein SUZ12	SUZ12_HUMAN	SwissProt_040511a.fasta	83056.1	1	1	1	1	7.75e-05	0.0528	correct	TRUE	Spectrum5172 scans:6103,	APQkHGGGGGGGSGPSAGSGGGGFGGSAAVAAATASGGK	M	S	0.951	63.7	39.2	51.3	1		k4: Methyl (+14.02)	767.871	3067.45	3068.45	4	0.007456	2.43	9344.96	2	40	TRUE
PR449,453,471,489 methylation merged	Uncategorized Sample	EZH2 60min	File Name: 36642.raw (F058600)	Serum albumin	ALBU_HUMAN	SwissProt_040511a.fasta	69366.9	0.67	1	1	1	7.75e-05	0.0246	possibly correct	TRUE	Spectrum8169 scans:9399,	KVPQVSTPTLVEVSr	K	N	0.899	36.4	38.3	22.4	2		r15: Methyl (+14.02)	551.991	1652.95	1653.95	3	0.005942	3.593	8643.48	438	452	TRUE
PR449,453,471,489 methylation merged	Uncategorized Sample	EZH2 60min	File Name: 36642.raw (F058600)	Chromobox protein homolog 3	CBX3_HUMAN	SwissProt_040511a.fasta	20812	1	1	1	1	7.75e-05	0.071	possibly correct	TRUE	Spectrum7557 scans:8726,	WkDSDEADLVLAK	K	E	0.993	54.5	35.7	2.01	2		k2: Methyl (+14.02)	501.929	1502.76	1503.77	3	0.003012	2.003	6292.04	142	154	TRUE
PR449,453,471,489 methylation merged	Uncategorized Sample	EZH2 60min	File Name: 36642.raw (F058600)	Ig heavy chain V-III region BUT	HV306_HUMAN	SwissProt_040511a.fasta	12376.9	0.617	1	1	2	0.000155	0.0957	possibly correct	TRUE	Spectrum5434 scans:6391,	AEDTAVYYcAr	R	D	0.859	21.9	25.4	0	2		c9: Carbamidomethyl (+57.02), r11: Methyl (+14.02)	666.799	1331.58	1332.59	2	0.001763	1.323	19402.2	87	97	TRUE
PR449,453,471,489 methylation merged	Uncategorized Sample	EZH2 60min	File Name: 36642.raw (F058600)	Ig heavy chain V-III region BUT	HV306_HUMAN	SwissProt_040511a.fasta	12376.9	0.617	1	1	2	0.000155	0.0957	possibly correct	TRUE	Spectrum5428 scans:6384,	AEDTAVYYcAr	R	D	0.876	22.7	25.4	0	2		c9: Carbamidomethyl (+57.02), r11: Methyl (+14.02)	666.799	1331.58	1332.59	2	0.002123	1.593	19609.6	87	97	TRUE
PR449,453,471,489 methylation merged	Uncategorized Sample	EZH2 60min	File Name: 36642.raw (F058600)	60S ribosomal protein L36a-like	RL36L_HUMAN	SwissProt_040511a.fasta	12469.1	1	1	1	2	0.000155	0.123	possibly correct	TRUE	Spectrum6078 scans:7099,	qSGYGGQTkPIFR	K	K	0.956	39.1	35.5	24.3	2		n-term: Gln->pyro-Glu (-17.03), k9: Methyl (+14.02)	718.371	1434.73	1435.73	2	0.0008966	0.6245	13045.1	45	57	TRUE
PR449,453,471,489 methylation merged	Uncategorized Sample	EZH2 60min	File Name: 36642.raw (F058600)	60S ribosomal protein L36a-like	RL36L_HUMAN	SwissProt_040511a.fasta	12469.1	1	1	1	2	0.000155	0.123	possibly correct	TRUE	Spectrum6086 scans:7108,	qSGYGGQTkPIFR	K	K	0.997	63.5	35.3	41.5	2		n-term: Gln->pyro-Glu (-17.03), k9: Methyl (+14.02)	718.372	1434.73	1435.73	2	0.002717	1.892	16268.2	45	57	TRUE
PR449,453,471,489 methylation merged	Uncategorized Sample	EZH2 60min	File Name: 36642.raw (F058600)	Ig kappa chain V-IV region (Fragment)	KV401_HUMAN,KV403_HUMAN	SwissProt_040511a.fasta	13380.3	0.974	1	1	2	0.000155	0.0992	possibly correct	TRUE	Spectrum3008 scans:3721,	SSQSVLYSSNNk	K	N	0.993	48.2	32.1	42.9	2		k12: Methyl (+14.02)	664.328	1326.64	1327.65	2	-0.0005717	-0.4306	11767.1	45	56	TRUE
PR449,453,471,489 methylation merged	Uncategorized Sample	EZH2 60min	File Name: 36642.raw (F058600)	Ig kappa chain V-IV region (Fragment)	KV401_HUMAN,KV403_HUMAN	SwissProt_040511a.fasta	13380.3	0.974	1	1	2	0.000155	0.0992	possibly correct	TRUE	Spectrum3000 scans:3712,	SSQSVLYSSNNk	K	N	0.994	48.3	31.4	37.9	2		k12: Methyl (+14.02)	664.327	1326.64	1327.65	2	-0.001672	-1.259	11259.8	45	56	TRUE
PR449,453,471,489 methylation merged	Uncategorized Sample	EZH2 60min	File Name: 36642.raw (F058600)	Histone-lysine N-methyltransferase EZH2	EZH2_HUMAN	SwissProt_040511a.fasta	85364.4	1	1	1	2	0.000155	0.0188	correct	TRUE	Spectrum8685 scans:9967,	YSQADALkYVGIER	R	E	0.991	50.5	36.7	26.3	2		k8: Methyl (+14.02)	813.93	1625.85	1626.85	2	0.004508	2.771	8783.88	728	741	TRUE
PR449,453,471,489 methylation merged	Uncategorized Sample	EZH2 60min	File Name: 36642.raw (F058600)	Histone-lysine N-methyltransferase EZH2	EZH2_HUMAN	SwissProt_040511a.fasta	85364.4	1	1	1	2	0.000155	0.0188	correct	TRUE	Spectrum8679 scans:9960,	YSQADALkYVGIER	R	E	0.996	55.9	36.6	45.2	2		k8: Methyl (+14.02)	813.929	1625.84	1626.85	2	0.001208	0.7427	12868.6	728	741	TRUE
PR449,453,471,489 methylation merged	Uncategorized Sample	EZH2 KMe 60min	File Name: 36645.raw (F058601)	60S ribosomal protein L36a-like	RL36L_HUMAN	SwissProt_040511a.fasta	12469.1	1	1	1	1	8.19e-05	0.123	possibly correct	TRUE	Spectrum5590 scans:6648,	qSGYGGQTkPIFR	K	K	0.96	41.4	35.6	20.3	2		n-term: Gln->pyro-Glu (-17.03), k9: Methyl (+14.02)	718.372	1434.73	1435.73	2	0.003457	2.408	10271.5	45	57	TRUE
PR449,453,471,489 methylation merged	Uncategorized Sample	EZH2 KMe 60min	File Name: 36645.raw (F058601)	Histone H1.2	H12_HUMAN	SwissProt_040511a.fasta	21365.8	1	1	1	1	8.19e-05	0.061	possibly correct	TRUE	Spectrum5619 scans:6680,	kASGPPVSELITK	R	A	0.804	29.4	36	1.02	2		k1: Methyl (+14.02)	447.598	1339.77	1340.78	3	0.0005523	0.4119	5361.63	34	46	TRUE
PR449,453,471,489 methylation merged	Uncategorized Sample	EZH2 KMe 60min	File Name: 36645.raw (F058601)	Metallothionein-1X	MT1X_HUMAN	SwissProt_040511a.fasta	6067.6	0.999	1	1	1	8.19e-05	0.492	possibly correct	TRUE	Spectrum3156 scans:3954,	MDPNCSCSPVGSCAcAGSckckEckCTSCk	-	K	0.977	34.7	25	0	2		c15: Carbamidomethyl (+57.02), c19: Carbamidomethyl (+57.02), k20: Trimethyl (+42.05), c21: Carbamidomethyl (+57.02), k22: Methyl (+14.02), c24: Carbamidomethyl (+57.02), k25: Trimethyl (+42.05), k30: Trimethyl (+42.05)	1701.18	3400.35	3401.37	2	-0.01745	-5.129	1867.18	1	30	TRUE
PR449,453,471,489 methylation merged	Uncategorized Sample	IgG	File Name: 35299.raw (F057486)	Ig heavy chain V-III region BUT	HV306_HUMAN	SwissProt_040511a.fasta	12376.9	1	1	1	2	0.000156	0.0957	possibly correct	TRUE	Spectrum4916 scans:5755,	AEDTAVYYcAr	R	D	0.866	25.2	25	0	2		c9: Carbamidomethyl (+57.02), r11: Methyl (+14.02)	666.796	1331.58	1332.59	2	-0.003237	-2.429	568414	87	97	TRUE
PR449,453,471,489 methylation merged	Uncategorized Sample	IgG	File Name: 35299.raw (F057486)	Ig heavy chain V-III region BUT	HV306_HUMAN	SwissProt_040511a.fasta	12376.9	1	1	1	2	0.000156	0.0957	possibly correct	TRUE	Spectrum4751 scans:5582,	AEDTAVYYcAr	R	D	0.943	31.6	25	0	2		c9: Carbamidomethyl (+57.02), r11: Methyl (+14.02)	666.797	1331.58	1332.59	2	-0.002997	-2.249	1254010	87	97	TRUE
PR449,453,471,489 methylation merged	Uncategorized Sample	IgG	File Name: 35299.raw (F057486)	Immunoglobulin lambda-like polypeptide 5	IGLL5_HUMAN	SwissProt_040511a.fasta	23062.9	1	1	2	2	0.000156	0.0701	possibly correct	TRUE	Spectrum6937 scans:7877,	YAASSYLSLTPEQWk	K	S	0.887	37.5	36	37.5	2		k15: Methyl (+14.02)	879.444	1756.87	1757.87	2	0.005548	3.156	128312	174	188	TRUE
PR449,453,471,489 methylation merged	Uncategorized Sample	IgG	File Name: 35299.raw (F057486)	Immunoglobulin lambda-like polypeptide 5	IGLL5_HUMAN	SwissProt_040511a.fasta	23062.9	1	1	2	2	0.000156	0.0701	possibly correct	TRUE	Spectrum6917 scans:7856,	YAASSYLSLTPEQWk	K	S	0.953	44.7	35.9	36.3	2		k15: Methyl (+14.02)	586.631	1756.87	1757.87	3	0.004822	2.743	1013830	174	188	TRUE
PR449,453,471,489 methylation merged	Uncategorized Sample	IgG	File Name: 35299.raw (F057486)	Ig heavy chain V-III region VH26	HV303_HUMAN	SwissProt_040511a.fasta	12582.6	1	1	1	1	7.78e-05	0.094	possibly correct	TRUE	Spectrum6752 scans:7683,	NTLYLQMNSLr	K	A	0.99	55.2	35	0	2		r11: Methyl (+14.02)	683.857	1365.7	1366.71	2	-0.008332	-6.096	175027	96	106	TRUE
PR449,453,471,489 methylation merged	Uncategorized Sample	IgG	File Name: 35299.raw (F057486)	Ig kappa chain V-IV region (Fragment)	KV401_HUMAN,KV403_HUMAN	SwissProt_040511a.fasta	13380.3	1	1	1	1	7.78e-05	0.0992	possibly correct	TRUE	Spectrum3310 scans:4069,	SSQSVLYSSNNk	K	N	0.995	57.3	31.4	44.8	2		k12: Methyl (+14.02)	664.327	1326.64	1327.65	2	-0.001312	-0.988	259992	45	56	TRUE
PR449,453,471,489 methylation merged	Uncategorized Sample	IgG	File Name: 35299.raw (F057486)	Ig heavy chain V-III region TRO	HV301_HUMAN	SwissProt_040511a.fasta	13466.2	1	1	1	1	7.78e-05	0.0902	possibly correct	TRUE	Spectrum6530 scans:7450,	LScVASGFSFr	R	D	0.994	53.9	30.5	38.4	2		c3: Carbamidomethyl (+57.02), r11: Methyl (+14.02)	622.807	1243.6	1244.61	2	-0.003277	-2.633	3407050	20	30	TRUE
PR449,453,471,489 methylation merged	Uncategorized Sample	EZH2+AtRA	File Name: 35302.raw (F057487)	Histone-lysine N-methyltransferase EZH2	EZH2_HUMAN	SwissProt_040511a.fasta	85364.4	1	1	1	1	7.87e-05	0.0188	possibly correct	TRUE	Spectrum6488 scans:7426,	YSQADALkYVGIER	R	E	0.898	32.9	36.4	20.1	2		k8: Methyl (+14.02)	542.954	1625.84	1626.85	3	-0.002058	-1.265	237693	728	741	TRUE
PR449,453,471,489 methylation merged	Uncategorized Sample	EZH2+AtRA	File Name: 35302.raw (F057487)	60S ribosomal protein L36a-like	RL36L_HUMAN	SwissProt_040511a.fasta	12469.1	1	2	5	5	0.000393	0.132	possibly correct	TRUE	Spectrum3610 scans:4404,	KQSGYGGQTkPIFR	R	K	0.898	36.6	37.5	14.3	2		k10: Methyl (+14.02)	790.93	1579.85	1580.85	2	-0.001772	-1.121	42843.5	44	57	TRUE
PR449,453,471,489 methylation merged	Uncategorized Sample	EZH2+AtRA	File Name: 35302.raw (F057487)	60S ribosomal protein L36a-like	RL36L_HUMAN	SwissProt_040511a.fasta	12469.1	1	2	5	5	0.000393	0.132	possibly correct	TRUE	Spectrum3584 scans:4377,	KQSGYGGQTkPIFR	R	K	0.988	46.6	37.7	15.7	2		k10: Methyl (+14.02)	527.623	1579.85	1580.85	3	0.0001823	0.1153	493453	44	57	TRUE
PR449,453,471,489 methylation merged	Uncategorized Sample	EZH2+AtRA	File Name: 35302.raw (F057487)	60S ribosomal protein L36a-like	RL36L_HUMAN	SwissProt_040511a.fasta	12469.1	1	2	5	5	0.000393	0.132	possibly correct	TRUE	Spectrum5271 scans:6148,	qSGYGGQTkPIFR	K	K	0.951	39.1	35.5	24.7	2		n-term: Gln->pyro-Glu (-17.03), k9: Methyl (+14.02)	718.37	1434.73	1435.73	2	0.0002766	0.1927	124275	45	57	TRUE
PR449,453,471,489 methylation merged	Uncategorized Sample	EZH2+AtRA	File Name: 35302.raw (F057487)	60S ribosomal protein L36a-like	RL36L_HUMAN	SwissProt_040511a.fasta	12469.1	1	2	5	5	0.000393	0.132	possibly correct	TRUE	Spectrum4258 scans:5085,	QSGYGGQTkPIFR	K	K	0.984	42.9	35.8	25.2	2		k9: Methyl (+14.02)	484.924	1451.75	1452.76	3	-0.002208	-1.52	696245	45	57	TRUE
PR449,453,471,489 methylation merged	Uncategorized Sample	EZH2+AtRA	File Name: 35302.raw (F057487)	60S ribosomal protein L36a-like	RL36L_HUMAN	SwissProt_040511a.fasta	12469.1	1	2	5	5	0.000393	0.132	possibly correct	TRUE	Spectrum4273 scans:5100,	QSGYGGQTkPIFR	K	K	0.997	66.8	35.8	31.2	2		k9: Methyl (+14.02)	726.882	1451.75	1452.76	2	-0.002352	-1.619	209999	45	57	TRUE
PR449,453,471,489 methylation merged	Uncategorized Sample	EZH2+AtRA	File Name: 35302.raw (F057487)	Keratin, type I cytoskeletal 9	K1C9_HUMAN	SwissProt_040511a.fasta	62065.9	1	3	3	3	0.000236	0.0754	possibly correct	TRUE	Spectrum2102 scans:2821,	GSrGGSGGSYGGGGSGGGYGGGSGSR	R	G	0.997	79.8	25.6	74.9	2		r3: Methyl (+14.02)	702.638	2104.89	2105.9	3	-0.0001377	-0.06541	46816.1	488	513	TRUE
PR449,453,471,489 methylation merged	Uncategorized Sample	EZH2+AtRA	File Name: 35302.raw (F057487)	Keratin, type I cytoskeletal 9	K1C9_HUMAN	SwissProt_040511a.fasta	62065.9	1	3	3	3	0.000236	0.0754	possibly correct	TRUE	Spectrum7365 scans:8347,	LASYLDKVQALEEANNDLENk	R	I	0.985	51.2	39.9	47.5	2		k21: Methyl (+14.02)	1196.1	2390.19	2391.2	2	-0.006192	-2.589	41114	164	184	TRUE
PR449,453,471,489 methylation merged	Uncategorized Sample	EZH2+AtRA	File Name: 35302.raw (F057487)	Keratin, type I cytoskeletal 9	K1C9_HUMAN	SwissProt_040511a.fasta	62065.9	1	3	3	3	0.000236	0.0754	possibly correct	TRUE	Spectrum5280 scans:6158,	VQALEEANNDLENk	K	I	0.996	55	33.6	51.4	2		k14: Methyl (+14.02)	800.893	1599.77	1600.78	2	-0.002292	-1.432	120265	171	184	TRUE
PR449,453,471,489 methylation merged	Uncategorized Sample	EZH2+AtRA	File Name: 35302.raw (F057487)	Ig heavy chain V-III region BUT	HV306_HUMAN	SwissProt_040511a.fasta	12376.9	0.759	1	1	1	7.87e-05	0.0957	possibly correct	TRUE	Spectrum4918 scans:5778,	AEDTAVYYcAr	R	D	0.935	26.9	25	0	2		c9: Carbamidomethyl (+57.02), r11: Methyl (+14.02)	666.798	1331.58	1332.59	2	0.000303	0.2273	729153	87	97	TRUE
PR449,453,471,489 methylation merged	Uncategorized Sample	EZH2+AtRA	File Name: 35302.raw (F057487)	Serum albumin	ALBU_HUMAN	SwissProt_040511a.fasta	69366.9	1	1	1	1	7.87e-05	0.0164	possibly correct	TRUE	Spectrum6380 scans:7313,	KQTALVELVk	K	H	0.997	72.5	37.5	52.8	2		k10: Methyl (+14.02)	571.861	1141.71	1142.71	2	-0.0003317	-0.2903	245412	549	558	TRUE
PR449,453,471,489 methylation merged	Uncategorized Sample	EZH2+AtRA	File Name: 35302.raw (F057487)	Keratin, type II cytoskeletal 1	K2C1_HUMAN	SwissProt_040511a.fasta	66040.3	1	1	1	1	7.87e-05	0.0435	possibly correct	TRUE	Spectrum1046 scans:1704,	GGSGGGGGGSSGGrGSGGGSSGGSIGGR	R	G	0.997	53.4	29.8	22.1	2		r14: Methyl (+14.02)	698.649	2092.92	2093.93	3	0.0003323	0.1587	101898	589	616	TRUE
PR449,453,471,489 methylation merged	Uncategorized Sample	EZH2+AtRA	File Name: 35302.raw (F057487)	Histone H1.2	H12_HUMAN	SwissProt_040511a.fasta	21365.8	1	1	1	1	7.87e-05	0.061	possibly correct	TRUE	Spectrum5285 scans:6163,	kASGPPVSELITK	R	A	0.997	53	36	0	2		k1: Methyl (+14.02)	447.598	1339.77	1340.78	3	-7.774e-05	-0.05798	71266.3	34	46	TRUE
PR449,453,471,489 methylation merged	Uncategorized Sample	EZH2+AtRA	File Name: 35302.raw (F057487)	Ig kappa chain V-IV region (Fragment)	KV401_HUMAN,KV403_HUMAN	SwissProt_040511a.fasta	13380.3	1	1	1	2	0.000157	0.0992	possibly correct	TRUE	Spectrum3560 scans:4352,	SSQSVLYSSNNk	K	N	0.989	45.2	31.4	35.7	2		k12: Methyl (+14.02)	664.327	1326.64	1327.65	2	-0.001072	-0.8072	91442.7	45	56	TRUE
PR449,453,471,489 methylation merged	Uncategorized Sample	EZH2+AtRA	File Name: 35302.raw (F057487)	Ig kappa chain V-IV region (Fragment)	KV401_HUMAN,KV403_HUMAN	SwissProt_040511a.fasta	13380.3	1	1	1	2	0.000157	0.0992	possibly correct	TRUE	Spectrum3499 scans:4288,	SSQSVLYSSNNk	K	N	0.996	52	32	42.9	2		k12: Methyl (+14.02)	664.328	1326.64	1327.65	2	-0.0003317	-0.2499	417779	45	56	TRUE
PR449,453,471,489 methylation merged	Uncategorized Sample	IgG Control	File Name: 34138.raw (F056096)	Ig heavy chain V-III region TRO	HV301_HUMAN	SwissProt_040511a.fasta	13466.2	0.885	1	1	1	7.88e-05	0.0902	possibly correct	TRUE	Spectrum6509 scans:7574,	LScVASGFSFr	R	D	0.987	42.8	30.8	27.9	2		c3: Carbamidomethyl (+57.02), r11: Methyl (+14.02)	622.809	1243.6	1244.61	2	0.001963	1.577	1224850	20	30	TRUE
PR449,453,471,489 methylation merged	Uncategorized Sample	IgG Control	File Name: 34138.raw (F056096)	60S ribosomal protein L36a-like	RL36L_HUMAN	SwissProt_040511a.fasta	12469.1	1	1	1	1	7.88e-05	0.132	possibly correct	TRUE	Spectrum3372 scans:4280,	KQSGYGGQTkPIFR	R	K	0.918	34.4	37.7	13.5	2		k10: Methyl (+14.02)	527.623	1579.85	1580.85	3	2.263e-06	0.001431	428090	44	57	TRUE
PR449,453,471,489 methylation merged	Uncategorized Sample	IgG Control	File Name: 34138.raw (F056096)	Keratin, type II cytoskeletal 1	K2C1_HUMAN	SwissProt_040511a.fasta	66040.3	1	1	1	1	7.88e-05	0.0435	possibly correct	TRUE	Spectrum704 scans:1478,	GGSGGGGGGSSGGrGSGGGSSGGSIGGR	R	G	0.996	48	29.8	22.2	2		r14: Methyl (+14.02)	698.649	2092.92	2093.93	3	0.0001523	0.07272	31232.4	589	616	TRUE
PR449,453,471,489 methylation merged	Uncategorized Sample	IgG Control	File Name: 34138.raw (F056096)	Ig heavy chain V-III region VH26	HV303_HUMAN	SwissProt_040511a.fasta	12582.6	1	1	1	1	7.88e-05	0.094	possibly correct	TRUE	Spectrum6733 scans:7809,	NTLYLQMNSLr	K	A	0.995	54.6	35.4	0	2		r11: Methyl (+14.02)	683.862	1365.71	1366.71	2	0.001688	1.235	127086	96	106	TRUE
PR449,453,471,489 methylation merged	Uncategorized Sample	IgG Control	File Name: 34138.raw (F056096)	Myosin-10	MYH10_HUMAN	SwissProt_040511a.fasta	229005	1	1	1	5	0.000394	0.0081	possibly correct	TRUE	Spectrum5305 scans:6310,	HEMPPHIYAISESAYr	R	C	0.979	40.5	34.8	0	2		r16: Methyl (+14.02)	638.977	1913.91	1914.92	3	0.0002623	0.137	3583030	148	163	TRUE
PR449,453,471,489 methylation merged	Uncategorized Sample	IgG Control	File Name: 34138.raw (F056096)	Myosin-10	MYH10_HUMAN	SwissProt_040511a.fasta	229005	1	1	1	5	0.000394	0.0081	possibly correct	TRUE	Spectrum5737 scans:6763,	HEMPPHIYAISESAYr	R	C	0.981	41.9	35.7	0	2		r16: Methyl (+14.02)	638.982	1913.92	1914.92	3	0.01382	7.218	316628	148	163	TRUE
PR449,453,471,489 methylation merged	Uncategorized Sample	IgG Control	File Name: 34138.raw (F056096)	Myosin-10	MYH10_HUMAN	SwissProt_040511a.fasta	229005	1	1	1	5	0.000394	0.0081	possibly correct	TRUE	Spectrum5429 scans:6440,	HEMPPHIYAISESAYr	R	C	0.982	41.3	34.7	0	2		r16: Methyl (+14.02)	638.978	1913.91	1914.92	3	0.001372	0.7166	988178	148	163	TRUE
PR449,453,471,489 methylation merged	Uncategorized Sample	IgG Control	File Name: 34138.raw (F056096)	Myosin-10	MYH10_HUMAN	SwissProt_040511a.fasta	229005	1	1	1	5	0.000394	0.0081	possibly correct	TRUE	Spectrum5663 scans:6685,	HEMPPHIYAISESAYr	R	C	0.997	55.2	34.8	0	2		r16: Methyl (+14.02)	638.977	1913.91	1914.92	3	-9.774e-05	-0.05104	316348	148	163	TRUE
PR449,453,471,489 methylation merged	Uncategorized Sample	IgG Control	File Name: 34138.raw (F056096)	Myosin-10	MYH10_HUMAN	SwissProt_040511a.fasta	229005	1	1	1	5	0.000394	0.0081	possibly correct	TRUE	Spectrum5601 scans:6620,	HEMPPHIYAISESAYr	R	C	0.993	47.9	35	5.54	2		r16: Methyl (+14.02)	638.978	1913.91	1914.92	3	0.002842	1.484	556339	148	163	TRUE
PR449,453,471,489 methylation merged	Uncategorized Sample	EZH2	File Name: 34141.raw (F056098)	60S ribosomal protein L36a-like	RL36L_HUMAN	SwissProt_040511a.fasta	12469.1	1	2	2	2	0.000146	0.132	possibly correct	TRUE	Spectrum3826 scans:4658,	KQSGYGGQTkPIFR	R	K	0.833	31.2	37.4	17.7	2		k10: Methyl (+14.02)	527.624	1579.85	1580.85	3	0.001652	1.045	1537690	44	57	TRUE
PR449,453,471,489 methylation merged	Uncategorized Sample	EZH2	File Name: 34141.raw (F056098)	60S ribosomal protein L36a-like	RL36L_HUMAN	SwissProt_040511a.fasta	12469.1	1	2	2	2	0.000146	0.132	possibly correct	TRUE	Spectrum4614 scans:5485,	QSGYGGQTkPIFR	K	K	0.997	62	35.8	32.5	2		k9: Methyl (+14.02)	726.885	1451.75	1452.76	2	0.002408	1.658	485281	45	57	TRUE
PR449,453,471,489 methylation merged	Uncategorized Sample	EZH2	File Name: 34141.raw (F056098)	Supervillin	SVIL_HUMAN	SwissProt_040511a.fasta	247747	1	1	1	1	7.3e-05	0.00723	possibly correct	TRUE	Spectrum4196 scans:5046,	GrGAANDSTQFTVAGR	R	M	0.909	33.4	35	25.6	2		r2: Methyl (+14.02)	541.273	1620.8	1621.8	3	0.0002823	0.174	294204	1202	1217	TRUE
PR449,453,471,489 methylation merged	Uncategorized Sample	EZH2	File Name: 34141.raw (F056098)	Myosin-10	MYH10_HUMAN	SwissProt_040511a.fasta	229005	1	3	4	8	0.000584	0.0202	possibly correct	TRUE	Spectrum11724 scans:12950,	HEMPPHIYAISESAYr	R	C	0.808	27.5	34.8	0	2		r16: Methyl (+14.02)	638.977	1913.91	1914.92	3	0.0006223	0.325	58736.6	148	163	TRUE
PR449,453,471,489 methylation merged	Uncategorized Sample	EZH2	File Name: 34141.raw (F056098)	Myosin-10	MYH10_HUMAN	SwissProt_040511a.fasta	229005	1	3	4	8	0.000584	0.0202	possibly correct	TRUE	Spectrum11222 scans:12423,	HEMPPHIYAISESAYr	R	C	0.939	36.9	35.1	9.24	2		r16: Methyl (+14.02)	638.978	1913.91	1914.92	3	0.003202	1.672	107764	148	163	TRUE
PR449,453,471,489 methylation merged	Uncategorized Sample	EZH2	File Name: 34141.raw (F056098)	Myosin-10	MYH10_HUMAN	SwissProt_040511a.fasta	229005	1	3	4	8	0.000584	0.0202	possibly correct	TRUE	Spectrum6235 scans:7187,	HEMPPHIYAISESAYr	R	C	0.957	40	34.7	2.31	2		r16: Methyl (+14.02)	638.977	1913.91	1914.92	3	0.0008323	0.4346	1530830	148	163	TRUE
PR449,453,471,489 methylation merged	Uncategorized Sample	EZH2	File Name: 34141.raw (F056098)	Myosin-10	MYH10_HUMAN	SwissProt_040511a.fasta	229005	1	3	4	8	0.000584	0.0202	possibly correct	TRUE	Spectrum5672 scans:6596,	HEmPPHIYAISESAYr	R	C	0.958	39.5	33.9	0	2		m3: Oxidation (+15.99), r16: Methyl (+14.02)	644.31	1929.91	1930.91	3	0.003267	1.692	1979960	148	163	TRUE
PR449,453,471,489 methylation merged	Uncategorized Sample	EZH2	File Name: 34141.raw (F056098)	Myosin-10	MYH10_HUMAN	SwissProt_040511a.fasta	229005	1	3	4	8	0.000584	0.0202	possibly correct	TRUE	Spectrum6398 scans:7358,	HEMPPHIYAISESAYr	R	C	0.977	48.2	35.8	5.89	2		r16: Methyl (+14.02)	638.983	1913.93	1914.92	3	0.01694	8.847	731779	148	163	TRUE
PR449,453,471,489 methylation merged	Uncategorized Sample	EZH2	File Name: 34141.raw (F056098)	Myosin-10	MYH10_HUMAN	SwissProt_040511a.fasta	229005	1	3	4	8	0.000584	0.0202	possibly correct	TRUE	Spectrum6128 scans:7075,	HEMPPHIYAISESAYr	R	C	0.988	55	34.9	0	2		r16: Methyl (+14.02)	638.978	1913.91	1914.92	3	0.002092	1.093	3601910	148	163	TRUE
PR449,453,471,489 methylation merged	Uncategorized Sample	EZH2	File Name: 34141.raw (F056098)	Myosin-10	MYH10_HUMAN	SwissProt_040511a.fasta	229005	1	3	4	8	0.000584	0.0202	possibly correct	TRUE	Spectrum4962 scans:5850,	KRHEMPPHIYAISESAYr	K	C	0.974	50.2	39.7	0	2		r18: Methyl (+14.02)	733.71	2198.11	2199.11	3	0.003642	1.656	455060	146	163	TRUE
PR449,453,471,489 methylation merged	Uncategorized Sample	EZH2	File Name: 34141.raw (F056098)	Myosin-10	MYH10_HUMAN	SwissProt_040511a.fasta	229005	1	3	4	8	0.000584	0.0202	possibly correct	TRUE	Spectrum5422 scans:6333,	RHEMPPHIYAISESAYr	K	C	0.994	66.1	37	3.97	2		r17: Methyl (+14.02)	691.011	2070.01	2071.02	3	0.0004123	0.1991	930865	147	163	TRUE
PR449,453,471,489 methylation merged	Uncategorized Sample	EZH2	File Name: 34141.raw (F056098)	Myosin-10	MYH10_HUMAN	SwissProt_040511a.fasta	229005	1	3	4	8	0.000584	0.0202	possibly correct	FALSE	Spectrum8007 scans:9048,	VEDMAELTcLNEASVLHNLKDr	K	Y	0.959	46	39.4	0	2		c9: Carbamidomethyl (+57.02), r22: Methyl (+14.02)	643.572	2570.26	2571.25	4	0.01017	3.956	5713970	87	108	TRUE
PR449,453,471,489 methylation merged	Uncategorized Sample	EZH2+RA	File Name: 34144.raw (F056099)	Beta-actin-like protein 2	ACTBL_HUMAN	SwissProt_040511a.fasta	42004.2	0.999	1	1	1	7.16e-05	0.0824	possibly correct	TRUE	Spectrum12226 scans:13442,	EkMTQImFEAFNTPAMYVAIQAVLSLYASGR	R	T	0.938	45.7	44.2	3.11	2		k2: Methyl (+14.02), m7: Oxidation (+15.99)	1170.92	3509.75	3510.75	3	0.005417	1.543	144170	118	148	TRUE
PR449,453,471,489 methylation merged	Uncategorized Sample	EZH2+RA	File Name: 34144.raw (F056099)	Histone H3.1	H31_HUMAN	SwissProt_040511a.fasta	15404.7	0.993	1	1	1	7.16e-05	0.103	possibly correct	TRUE	Spectrum456 scans:1007,	kSAPATGGVkKPHR	R	Y	0.917	38.5	37.3	10	2		k1: Dimethyl (+28.03), k10: Methyl (+14.02)	738.444	1474.87	1475.88	2	0.0002087	0.1414	17169.5	28	41	TRUE
PR449,453,471,489 methylation merged	Uncategorized Sample	EZH2+RA	File Name: 34144.raw (F056099)	Keratin, type II cytoskeletal 1	K2C1_HUMAN	SwissProt_040511a.fasta	66040.3	1	1	1	1	7.16e-05	0.0435	possibly correct	TRUE	Spectrum1323 scans:1992,	GGSGGGGGGSSGGrGSGGGSSGGSIGGR	R	G	0.946	32	29.3	3.76	2		r14: Methyl (+14.02)	698.647	2092.92	2093.93	3	-0.003328	-1.589	39238.9	589	616	TRUE
PR449,453,471,489 methylation merged	Uncategorized Sample	EZH2+RA	File Name: 34144.raw (F056099)	Actin, alpha cardiac muscle 1	ACTC_HUMAN	SwissProt_040511a.fasta	42020.1	1	1	1	1	7.16e-05	0.0663	correct	TRUE	Spectrum9893 scans:10992,	EkLcYVALDFENEMATAASSSSLEK	K	S	0.945	39.6	37	10.4	2		k2: Methyl (+14.02), c4: Carbamidomethyl (+57.02)	936.443	2806.31	2807.31	3	0.003707	1.32	476728	216	240	TRUE
PR449,453,471,489 methylation merged	Uncategorized Sample	EZH2+RA	File Name: 34144.raw (F056099)	60S ribosomal protein L36a-like	RL36L_HUMAN	SwissProt_040511a.fasta	12469.1	1	2	2	2	0.000143	0.132	possibly correct	TRUE	Spectrum3967 scans:4770,	KQSGYGGQTkPIFR	R	K	0.853	32.1	37.5	15.6	2		k10: Methyl (+14.02)	527.624	1579.85	1580.85	3	0.002192	1.387	2024640	44	57	TRUE
PR449,453,471,489 methylation merged	Uncategorized Sample	EZH2+RA	File Name: 34144.raw (F056099)	60S ribosomal protein L36a-like	RL36L_HUMAN	SwissProt_040511a.fasta	12469.1	1	2	2	2	0.000143	0.132	possibly correct	TRUE	Spectrum5802 scans:6696,	qSGYGGQTkPIFR	K	K	0.941	38.5	35.2	24.3	2		n-term: Gln->pyro-Glu (-17.03), k9: Methyl (+14.02)	718.372	1434.73	1435.73	2	0.003337	2.324	337118	45	57	TRUE
PR449,453,471,489 methylation merged	Uncategorized Sample	EZH2+RA	File Name: 34144.raw (F056099)	Myosin-10	MYH10_HUMAN	SwissProt_040511a.fasta	229005	1	3	4	12	0.000859	0.0202	possibly correct	TRUE	Spectrum6224 scans:7140,	HEMPPHIYAISESAYr	R	C	0.873	30.7	35.1	0	2		r16: Methyl (+14.02)	638.978	1913.91	1914.92	3	0.003022	1.578	7695700	148	163	TRUE
PR449,453,471,489 methylation merged	Uncategorized Sample	EZH2+RA	File Name: 34144.raw (F056099)	Myosin-10	MYH10_HUMAN	SwissProt_040511a.fasta	229005	1	3	4	12	0.000859	0.0202	possibly correct	TRUE	Spectrum6386 scans:7310,	HEMPPHIYAISESAYr	R	C	0.903	32.4	34.7	0	2		r16: Methyl (+14.02)	638.978	1913.91	1914.92	3	0.001912	0.9986	866894	148	163	TRUE
PR449,453,471,489 methylation merged	Uncategorized Sample	EZH2+RA	File Name: 34144.raw (F056099)	Myosin-10	MYH10_HUMAN	SwissProt_040511a.fasta	229005	1	3	4	12	0.000859	0.0202	possibly correct	TRUE	Spectrum6452 scans:7379,	HEMPPHIYAISESAYr	R	C	0.952	38.4	34.7	0	2		r16: Methyl (+14.02)	638.978	1913.91	1914.92	3	0.001372	0.7166	1342520	148	163	TRUE
PR449,453,471,489 methylation merged	Uncategorized Sample	EZH2+RA	File Name: 34144.raw (F056099)	Myosin-10	MYH10_HUMAN	SwissProt_040511a.fasta	229005	1	3	4	12	0.000859	0.0202	possibly correct	TRUE	Spectrum5812 scans:6707,	HEmPPHIYAISESAYr	R	C	0.955	38.4	33.9	0	2		m3: Oxidation (+15.99), r16: Methyl (+14.02)	644.31	1929.91	1930.91	3	0.004917	2.547	2231500	148	163	TRUE
PR449,453,471,489 methylation merged	Uncategorized Sample	EZH2+RA	File Name: 34144.raw (F056099)	Myosin-10	MYH10_HUMAN	SwissProt_040511a.fasta	229005	1	3	4	12	0.000859	0.0202	possibly correct	TRUE	Spectrum6535 scans:7466,	HEMPPHIYAISESAYr	R	C	0.964	42.4	35.7	0	2		r16: Methyl (+14.02)	638.982	1913.92	1914.92	3	0.01382	7.218	1825390	148	163	TRUE
PR449,453,471,489 methylation merged	Uncategorized Sample	EZH2+RA	File Name: 34144.raw (F056099)	Myosin-10	MYH10_HUMAN	SwissProt_040511a.fasta	229005	1	3	4	12	0.000859	0.0202	possibly correct	TRUE	Spectrum11202 scans:12366,	HEMPPHIYAISESAYr	R	C	0.815	28.3	35.3	8.4	2		r16: Methyl (+14.02)	638.979	1913.92	1914.92	3	0.006502	3.396	180341	148	163	TRUE
PR449,453,471,489 methylation merged	Uncategorized Sample	EZH2+RA	File Name: 34144.raw (F056099)	Myosin-10	MYH10_HUMAN	SwissProt_040511a.fasta	229005	1	3	4	12	0.000859	0.0202	possibly correct	TRUE	Spectrum11516 scans:12696,	HEMPPHIYAISESAYr	R	C	0.868	30.4	35	6.93	2		r16: Methyl (+14.02)	638.979	1913.91	1914.92	3	0.004312	2.252	201544	148	163	TRUE
PR449,453,471,489 methylation merged	Uncategorized Sample	EZH2+RA	File Name: 34144.raw (F056099)	Myosin-10	MYH10_HUMAN	SwissProt_040511a.fasta	229005	1	3	4	12	0.000859	0.0202	possibly correct	TRUE	Spectrum6613 scans:7548,	HEMPPHIYAISESAYr	R	C	0.958	40.4	35.3	6.76	2		r16: Methyl (+14.02)	638.981	1913.92	1914.92	3	0.01145	5.981	2175810	148	163	TRUE
PR449,453,471,489 methylation merged	Uncategorized Sample	EZH2+RA	File Name: 34144.raw (F056099)	Myosin-10	MYH10_HUMAN	SwissProt_040511a.fasta	229005	1	3	4	12	0.000859	0.0202	possibly correct	TRUE	Spectrum6718 scans:7658,	HEMPPHIYAISESAYr	R	C	0.986	53.6	35.5	9.06	2		r16: Methyl (+14.02)	638.981	1913.92	1914.92	3	0.01307	6.826	843932	148	163	TRUE
PR449,453,471,489 methylation merged	Uncategorized Sample	EZH2+RA	File Name: 34144.raw (F056099)	Myosin-10	MYH10_HUMAN	SwissProt_040511a.fasta	229005	1	3	4	12	0.000859	0.0202	possibly correct	TRUE	Spectrum5155 scans:6017,	KRHEMPPHIYAISESAYr	K	C	0.985	56.7	39.8	0	2		r18: Methyl (+14.02)	733.71	2198.11	2199.11	3	0.004002	1.82	832199	146	163	TRUE
PR449,453,471,489 methylation merged	Uncategorized Sample	EZH2+RA	File Name: 34144.raw (F056099)	Myosin-10	MYH10_HUMAN	SwissProt_040511a.fasta	229005	1	3	4	12	0.000859	0.0202	possibly correct	TRUE	Spectrum5072 scans:5930,	KRHEMPPHIYAISESAYr	K	C	0.939	41.3	39.8	4.27	2		r18: Methyl (+14.02)	733.71	2198.11	2199.11	3	0.002712	1.233	2312450	146	163	TRUE
PR449,453,471,489 methylation merged	Uncategorized Sample	EZH2+RA	File Name: 34144.raw (F056099)	Myosin-10	MYH10_HUMAN	SwissProt_040511a.fasta	229005	1	3	4	12	0.000859	0.0202	possibly correct	TRUE	Spectrum5546 scans:6428,	RHEMPPHIYAISESAYr	K	C	0.989	58.5	37	0	2		r17: Methyl (+14.02)	691.011	2070.01	2071.02	3	0.001702	0.8219	2418950	147	163	TRUE
PR449,453,471,489 methylation merged	Uncategorized Sample	EZH2+RA	File Name: 34144.raw (F056099)	Myosin-10	MYH10_HUMAN	SwissProt_040511a.fasta	229005	1	3	4	12	0.000859	0.0202	possibly correct	FALSE	Spectrum8111 scans:9121,	VEDMAELTcLNEASVLHNLKDr	K	Y	0.923	39.6	39	0	2		c9: Carbamidomethyl (+57.02), r22: Methyl (+14.02)	643.569	2570.25	2571.25	4	-0.001269	-0.4935	4756320	87	108	TRUE
PR449,453,471,489 methylation merged	Uncategorized Sample	EZH2+RA	File Name: 34144.raw (F056099)	Myosin-10	MYH10_HUMAN	SwissProt_040511a.fasta	229005	1	3	4	12	0.000859	0.0202	possibly correct	FALSE	Spectrum8424 scans:9450,	VEDMAELTCLNEASVLHNLKDr	K	Y	0.983	55.1	39.4	0	2		r22: Methyl (+14.02)	629.315	2513.23	2514.23	4	0.003836	1.526	4085470	87	108	TRUE
PR449,453,471,489 methylation merged	Uncategorized Sample	EZH2+RA	File Name: 34144.raw (F056099)	Myosin-10	MYH10_HUMAN	SwissProt_040511a.fasta	229005	1	3	4	12	0.000859	0.0202	possibly correct	FALSE	Spectrum8131 scans:9142,	VEDMAELTcLNEASVLHNLKDr	K	Y	0.987	57.8	39.2	0	2		c9: Carbamidomethyl (+57.02), r22: Methyl (+14.02)	857.757	2570.25	2571.25	3	0.002867	1.115	1380020	87	108	TRUE
PR449,453,471,489 methylation merged	Uncategorized Sample	EZH2+RA	File Name: 34144.raw (F056099)	Guanine nucleotide-binding protein G(i) subunit alpha-1	GNAI1_HUMAN	SwissProt_040511a.fasta	40362.5	1	1	1	1	7.16e-05	0.048	possibly correct	TRUE	Spectrum8705 scans:9745,	EYQLNDSAAYYLNDLDr	R	I	0.997	85.3	32.2	0	2		r17: Methyl (+14.02)	1038.98	2075.95	2076.95	2	0.003148	1.516	1848890	145	161	TRUE
PR449,453,471,489 methylation merged	Uncategorized Sample	IgG Control (1)	33448.raw (F055414)	Ig heavy chain V-III region GAL	HV320_HUMAN	SwissProt_040511a.fasta	12726.1	1	1	1	1	8.86e-05	0.129	possibly correct	TRUE	Spectrum5075 scans:6021,	DNAkNSLYLQMNSLR	R	V	0.937	37.7	37.6	0	2		k4: Methyl (+14.02)	594.31	1779.91	1780.9	3	0.01288	7.234	3448240	73	87	TRUE
PR449,453,471,489 methylation merged	Uncategorized Sample	IgG Control (1)	33448.raw (F055414)	Myosin-10	MYH10_HUMAN	SwissProt_040511a.fasta	229005	0.998	0	0	0	0	0.0111	possibly correct	FALSE	Spectrum5952 scans:6942,	VEDMAELTcLNEASVLHNLKDr	K	Y	0.936	40.4	39.7	0	2		c9: Carbamidomethyl (+57.02), r22: Methyl (+14.02)	643.573	2570.26	2571.25	4	0.01629	6.336	6144100	87	108	TRUE
PR449,453,471,489 methylation merged	Uncategorized Sample	IgG Control (1)	33448.raw (F055414)	60S ribosomal protein L36a-like	RL36L_HUMAN	SwissProt_040511a.fasta	12469.1	0.978	1	1	1	8.86e-05	0.123	possibly correct	TRUE	Spectrum3029 scans:3872,	QSGYGGQTkPIFR	K	K	0.902	33.2	35.8	20	2		k9: Methyl (+14.02)	484.924	1451.75	1452.76	3	-0.002388	-1.644	638899	45	57	TRUE
PR449,453,471,489 methylation merged	Uncategorized Sample	IgG Control (1)	33448.raw (F055414)	Ig kappa chain V-IV region (Fragment)	KV401_HUMAN,KV403_HUMAN	SwissProt_040511a.fasta	13380.3	1	1	1	1	8.86e-05	0.0992	possibly correct	TRUE	Spectrum2337 scans:3146,	SSQSVLYSSNNk	K	N	0.996	49.5	32.1	41.4	2		k12: Methyl (+14.02)	664.328	1326.64	1327.65	2	-0.0006917	-0.521	222509	45	56	TRUE
PR449,453,471,489 methylation merged	Uncategorized Sample	IgG Control (1)	33448.raw (F055414)	Ig heavy chain V-III region VH26	HV303_HUMAN	SwissProt_040511a.fasta	12582.6	1	1	1	1	8.86e-05	0.094	possibly correct	TRUE	Spectrum5447 scans:6411,	NTLYLQMNSLr	K	A	0.997	60.6	35.7	0	2		r11: Methyl (+14.02)	683.864	1365.71	1366.71	2	0.005348	3.913	368037	96	106	TRUE
PR449,453,471,489 methylation merged	Uncategorized Sample	IgG Control (1)	33448.raw (F055414)	Ig heavy chain V-III region TRO	HV301_HUMAN	SwissProt_040511a.fasta	13466.2	1	1	1	1	8.86e-05	0.0902	possibly correct	TRUE	Spectrum5234 scans:6188,	LScVASGFSFr	R	D	0.997	54.6	31.3	43.4	2		c3: Carbamidomethyl (+57.02), r11: Methyl (+14.02)	622.812	1243.61	1244.61	2	0.006983	5.611	3069090	20	30	TRUE
PR449,453,471,489 methylation merged	Uncategorized Sample	EZH2 (1)	33451.raw (F055415)	Polycomb protein SUZ12	SUZ12_HUMAN	SwissProt_040511a.fasta	83056.1	1	1	1	1	8.2e-05	0.0528	correct	TRUE	Spectrum3951 scans:4653,	APQkHGGGGGGGSGPSAGSGGGGFGGSAAVAAATASGGK	M	S	0.816	31.9	39.6	21.9	1		k4: Methyl (+14.02)	767.872	3067.46	3068.45	4	0.01478	4.816	689993	2	40	TRUE
PR449,453,471,489 methylation merged	Uncategorized Sample	EZH2 (1)	33451.raw (F055415)	60S ribosomal protein L36a-like	RL36L_HUMAN	SwissProt_040511a.fasta	12469.1	1	2	2	2	0.000164	0.132	possibly correct	TRUE	Spectrum3143 scans:3805,	KQSGYGGQTkPIFR	R	K	0.833	31.3	37.4	8.11	2		k10: Methyl (+14.02)	527.626	1579.86	1580.85	3	0.008042	5.087	1347520	44	57	TRUE
PR449,453,471,489 methylation merged	Uncategorized Sample	EZH2 (1)	33451.raw (F055415)	60S ribosomal protein L36a-like	RL36L_HUMAN	SwissProt_040511a.fasta	12469.1	1	2	2	2	0.000164	0.132	possibly correct	TRUE	Spectrum3777 scans:4471,	QSGYGGQTkPIFR	K	K	0.939	38.1	36.1	19.9	2		k9: Methyl (+14.02)	484.928	1451.76	1452.76	3	0.008682	5.976	2776750	45	57	TRUE
PR449,453,471,489 methylation merged	Uncategorized Sample	EZH2 (1)	33451.raw (F055415)	Beta-actin-like protein 2	ACTBL_HUMAN	SwissProt_040511a.fasta	42004.2	0.963	1	1	1	8.2e-05	0.0585	possibly correct	TRUE	Spectrum6794 scans:7638,	kDLYANTVLSGGSTMYPGIADR	R	M	0.821	33.4	40.1	6.43	2		k1: Methyl (+14.02)	781.731	2342.17	2343.17	3	0.01403	5.989	261229	292	313	TRUE
PR449,453,471,489 methylation merged	Uncategorized Sample	EZH2 (1)	33451.raw (F055415)	Myosin-10	MYH10_HUMAN	SwissProt_040511a.fasta	229005	1	3	5	10	0.00082	0.0213	possibly correct	TRUE	Spectrum6787 scans:7631,	FSKVEDMAELTcLNEASVLHNLKDr	K	Y	0.817	38.2	42.1	0.65	2		c12: Carbamidomethyl (+57.02), r25: Methyl (+14.02)	587.499	2932.46	2933.45	5	0.01503	5.125	2612370	84	108	TRUE
PR449,453,471,489 methylation merged	Uncategorized Sample	EZH2 (1)	33451.raw (F055415)	Myosin-10	MYH10_HUMAN	SwissProt_040511a.fasta	229005	1	3	5	10	0.00082	0.0213	possibly correct	TRUE	Spectrum6789 scans:7633,	FSKVEDMAELTcLNEASVLHNLKDr	K	Y	0.993	59.8	42.2	0	2		c12: Carbamidomethyl (+57.02), r25: Methyl (+14.02)	734.123	2932.46	2933.45	4	0.01961	6.685	3012300	84	108	TRUE
PR449,453,471,489 methylation merged	Uncategorized Sample	EZH2 (1)	33451.raw (F055415)	Myosin-10	MYH10_HUMAN	SwissProt_040511a.fasta	229005	1	3	5	10	0.00082	0.0213	possibly correct	TRUE	Spectrum5263 scans:6031,	HEMPPHIYAISESAYr	R	C	0.925	35.6	35.4	0	2		r16: Methyl (+14.02)	638.981	1913.92	1914.92	3	0.01052	5.495	1289520	148	163	TRUE
PR449,453,471,489 methylation merged	Uncategorized Sample	EZH2 (1)	33451.raw (F055415)	Myosin-10	MYH10_HUMAN	SwissProt_040511a.fasta	229005	1	3	5	10	0.00082	0.0213	possibly correct	TRUE	Spectrum5428 scans:6204,	HEMPPHIYAISESAYr	R	C	0.945	38.2	35.4	0	2		r16: Methyl (+14.02)	638.981	1913.92	1914.92	3	0.01253	6.545	557606	148	163	TRUE
PR449,453,471,489 methylation merged	Uncategorized Sample	EZH2 (1)	33451.raw (F055415)	Myosin-10	MYH10_HUMAN	SwissProt_040511a.fasta	229005	1	3	5	10	0.00082	0.0213	possibly correct	TRUE	Spectrum5350 scans:6122,	HEMPPHIYAISESAYr	R	C	0.951	39.5	35.4	0	2		r16: Methyl (+14.02)	638.981	1913.92	1914.92	3	0.01106	5.777	766411	148	163	TRUE
PR449,453,471,489 methylation merged	Uncategorized Sample	EZH2 (1)	33451.raw (F055415)	Myosin-10	MYH10_HUMAN	SwissProt_040511a.fasta	229005	1	3	5	10	0.00082	0.0213	possibly correct	TRUE	Spectrum4937 scans:5689,	HEMPPHIYAISESAYr	R	C	0.973	44.9	35.2	0	2		r16: Methyl (+14.02)	638.98	1913.92	1914.92	3	0.009052	4.727	7330130	148	163	TRUE
PR449,453,471,489 methylation merged	Uncategorized Sample	EZH2 (1)	33451.raw (F055415)	Myosin-10	MYH10_HUMAN	SwissProt_040511a.fasta	229005	1	3	5	10	0.00082	0.0213	possibly correct	TRUE	Spectrum4707 scans:5447,	HEmPPHIYAISESAYr	R	C	0.987	51.8	34.1	0	2		m3: Oxidation (+15.99), r16: Methyl (+14.02)	644.313	1929.92	1930.91	3	0.01224	6.338	1162350	148	163	TRUE
PR449,453,471,489 methylation merged	Uncategorized Sample	EZH2 (1)	33451.raw (F055415)	Myosin-10	MYH10_HUMAN	SwissProt_040511a.fasta	229005	1	3	5	10	0.00082	0.0213	possibly correct	TRUE	Spectrum5179 scans:5943,	HEMPPHIYAISESAYr	R	C	0.988	54.1	35.4	15.5	2		r16: Methyl (+14.02)	638.98	1913.92	1914.92	3	0.009982	5.213	1651890	148	163	TRUE
PR449,453,471,489 methylation merged	Uncategorized Sample	EZH2 (1)	33451.raw (F055415)	Myosin-10	MYH10_HUMAN	SwissProt_040511a.fasta	229005	1	3	5	10	0.00082	0.0213	possibly correct	TRUE	Spectrum5017 scans:5773,	HEMPPHIYAISESAYr	R	C	0.994	61.8	35.4	11.1	2		r16: Methyl (+14.02)	638.98	1913.92	1914.92	3	0.009982	5.213	4173350	148	163	TRUE
PR449,453,471,489 methylation merged	Uncategorized Sample	EZH2 (1)	33451.raw (F055415)	Myosin-10	MYH10_HUMAN	SwissProt_040511a.fasta	229005	1	3	5	10	0.00082	0.0213	possibly correct	TRUE	Spectrum4507 scans:5237,	RHEMPPHIYAISESAYr	K	C	0.995	65.9	37.2	0	2		r17: Methyl (+14.02)	691.013	2070.02	2071.02	3	0.007582	3.661	729502	147	163	TRUE
PR449,453,471,489 methylation merged	Uncategorized Sample	EZH2 (1)	33451.raw (F055415)	Myosin-10	MYH10_HUMAN	SwissProt_040511a.fasta	229005	1	3	5	10	0.00082	0.0213	possibly correct	FALSE	Spectrum6906 scans:7756,	VEDMAELTcLNEASVLHNLKDr	K	Y	0.876	34.8	39.7	0	2		c9: Carbamidomethyl (+57.02), r22: Methyl (+14.02)	643.573	2570.26	2571.25	4	0.01725	6.709	603664	87	108	TRUE
PR449,453,471,489 methylation merged	Uncategorized Sample	EZH2 (1)	33451.raw (F055415)	Myosin-10	MYH10_HUMAN	SwissProt_040511a.fasta	229005	1	3	5	10	0.00082	0.0213	possibly correct	FALSE	Spectrum6910 scans:7760,	VEDMAELTcLNEASVLHNLKDr	K	Y	0.921	39.4	39.7	0	2		c9: Carbamidomethyl (+57.02), r22: Methyl (+14.02)	857.762	2570.26	2571.25	3	0.01661	6.459	244781	87	108	TRUE
PR449,453,471,489 methylation merged	Uncategorized Sample	EZH2 (1)	33451.raw (F055415)	Myosin-10	MYH10_HUMAN	SwissProt_040511a.fasta	229005	1	3	5	10	0.00082	0.0213	possibly correct	FALSE	Spectrum6776 scans:7620,	VEDMAELTcLNEASVLHNLKDr	K	Y	0.977	47.6	39.7	0	2		c9: Carbamidomethyl (+57.02), r22: Methyl (+14.02)	643.573	2570.26	2571.25	4	0.01677	6.522	19033900	87	108	TRUE
PR449,453,471,489 methylation merged	Uncategorized Sample	EZH2 (1)	33451.raw (F055415)	Myosin-10	MYH10_HUMAN	SwissProt_040511a.fasta	229005	1	3	5	10	0.00082	0.0213	possibly correct	FALSE	Spectrum6780 scans:7624,	VEDMAELTcLNEASVLHNLKDr	K	Y	0.977	51.4	39.7	0	2		c9: Carbamidomethyl (+57.02), r22: Methyl (+14.02)	857.761	2570.26	2571.25	3	0.01514	5.887	6005640	87	108	TRUE
PR449,453,471,489 methylation merged	Uncategorized Sample	EZH2+RA (1)	33454.raw (F055416)	Histone-lysine N-methyltransferase EZH2	EZH2_HUMAN	SwissProt_040511a.fasta	85364.4	1	1	1	1	9.07e-05	0.0188	possibly correct	TRUE	Spectrum5216 scans:6087,	YSQADALkYVGIER	R	E	0.806	30	36.9	16.6	2		k8: Methyl (+14.02)	542.958	1625.85	1626.85	3	0.0115	7.07	249788	728	741	TRUE
PR449,453,471,489 methylation merged	Uncategorized Sample	EZH2+RA (1)	33454.raw (F055416)	60S ribosomal protein L36a-like	RL36L_HUMAN	SwissProt_040511a.fasta	12469.1	1	1	1	1	9.07e-05	0.132	possibly correct	TRUE	Spectrum2658 scans:3401,	KQSGYGGQTkPIFR	R	K	0.977	45.8	37.7	27.8	2		k10: Methyl (+14.02)	527.627	1579.86	1580.85	3	0.01044	6.605	1018650	44	57	TRUE
PR449,453,471,489 methylation merged	Uncategorized Sample	EZH2+RA (1)	33454.raw (F055416)	Myosin-10	MYH10_HUMAN	SwissProt_040511a.fasta	229005	1	1	1	3	0.000272	0.0192	possibly correct	TRUE	Spectrum4740 scans:5587,	HEMPPHIYAISESAYr	R	C	0.966	41	35.7	0	2		r16: Methyl (+14.02)	638.982	1913.92	1914.92	3	0.01493	7.798	227077	148	163	TRUE
PR449,453,471,489 methylation merged	Uncategorized Sample	EZH2+RA (1)	33454.raw (F055416)	Myosin-10	MYH10_HUMAN	SwissProt_040511a.fasta	229005	1	1	1	3	0.000272	0.0192	possibly correct	TRUE	Spectrum4430 scans:5262,	HEMPPHIYAISESAYr	R	C	0.993	53.5	35.9	1.3	2		r16: Methyl (+14.02)	638.983	1913.93	1914.92	3	0.01766	9.223	1148280	148	163	TRUE
PR449,453,471,489 methylation merged	Uncategorized Sample	EZH2+RA (1)	33454.raw (F055416)	Myosin-10	MYH10_HUMAN	SwissProt_040511a.fasta	229005	1	1	1	3	0.000272	0.0192	possibly correct	TRUE	Spectrum4385 scans:5214,	HEMPPHIYAISESAYr	R	C	0.997	72	36	0	2		r16: Methyl (+14.02)	638.983	1913.93	1914.92	3	0.01802	9.411	582048	148	163	TRUE
PR449,453,471,489 methylation merged	Uncategorized Sample	EZH2+RA (1)	33454.raw (F055416)	Myosin-10	MYH10_HUMAN	SwissProt_040511a.fasta	229005	1	1	1	3	0.000272	0.0192	possibly correct	FALSE	Spectrum6191 scans:7111,	VEDMAELTcLNEASVLHNLKDr	K	Y	0.833	33.4	39.7	0	2		c9: Carbamidomethyl (+57.02), r22: Methyl (+14.02)	643.573	2570.26	2571.25	4	0.01629	6.336	300244	87	108	TRUE
PR449,453,471,489 methylation merged	Uncategorized Sample	EZH2+RA (1)	33454.raw (F055416)	Myosin-10	MYH10_HUMAN	SwissProt_040511a.fasta	229005	1	1	1	3	0.000272	0.0192	possibly correct	FALSE	Spectrum6144 scans:7061,	VEDMAELTcLNEASVLHNLKDr	K	Y	0.842	33.9	39.7	0	2		c9: Carbamidomethyl (+57.02), r22: Methyl (+14.02)	643.573	2570.26	2571.25	4	0.01533	5.962	1448420	87	108	TRUE
PR449,453,471,489 methylation merged	Uncategorized Sample	EZH2+RA (1)	33454.raw (F055416)	Myosin-10	MYH10_HUMAN	SwissProt_040511a.fasta	229005	1	1	1	3	0.000272	0.0192	possibly correct	FALSE	Spectrum6466 scans:7399,	VEDMAELTCLNEASVLHNLKDr	K	Y	0.99	55.8	40	0	2		r22: Methyl (+14.02)	629.318	2513.24	2514.23	4	0.01676	6.665	72118.5	87	108	TRUE
PR449,453,471,489 methylation merged	Uncategorized Sample	EZH2+RA (1)	33454.raw (F055416)	Myosin-10	MYH10_HUMAN	SwissProt_040511a.fasta	229005	1	1	1	3	0.000272	0.0192	possibly correct	FALSE	Spectrum6153 scans:7071,	VEDMAELTcLNEASVLHNLKDr	K	Y	0.993	57	39.7	0	2		c9: Carbamidomethyl (+57.02), r22: Methyl (+14.02)	857.762	2570.26	2571.25	3	0.01661	6.459	195175	87	108	TRUE
PR449,453,471,489 methylation merged	Uncategorized Sample	EZH2+RA (1)	33454.raw (F055416)	Ig kappa chain V-IV region (Fragment)	KV401_HUMAN,KV403_HUMAN	SwissProt_040511a.fasta	13380.3	1	1	1	1	9.07e-05	0.0992	possibly correct	TRUE	Spectrum2545 scans:3282,	SSQSVLYSSNNk	K	N	0.997	55.5	32.3	47.7	2		k12: Methyl (+14.02)	664.333	1326.65	1327.65	2	0.009308	7.011	160977	45	56	TRUE
END OF FILE

## Sheet: Dimethyl Spectrum Report
PR449,453,471,489 methylation merged, Spectrum report created on 04/26/2017
Experiment: PR449,453,471,489 methylation merged
	Peak List Generator: unknown
		Version: unknown
		Charge States Calculated: unknown
		Deisotoped: unknown
		Textual Annotation: unknown
	Database Set: 1 Database
		Database Name: the SwissProt_040511a database
			Version: unknown
			Taxonomy: Homo sapiens
			Number of Proteins: 20305
		Does database contain common contaminants?: unknown
	Search Engine Set: 1 Search Engine
		Search Engine: Mascot
			Version: 2.3.02
			Samples: All Samples
			Fragment Tolerance: 0.60 Da (Monoisotopic)
			Parent Tolerance: 10.0 PPM (Monoisotopic)
			Fixed Modifications:
			Variable Modifications: -17 on n (Gln->pyro-Glu), +14 on KR (Methyl), +16 on M (Oxidation), +28 on KR (Dimethyl), +42 on n (Acetyl), +42 on K (Trimethyl), +57 on C (Carbamidomethyl)
			Database: the SwissProt_040511a database (selected for Homo sapiens, unknown version, 20305 entries)
			Digestion Enzyme: Trypsin
			Max Missed Cleavages: 4
			Probability Model:
				File Name: 36639.raw (F058599): Peptide Prophet [+2 and below,+3,+4,+5,+6 and above]
				File Name: 36642.raw (F058600): Peptide Prophet [+2 and below,+3,+4,+5,+6 and above]
				File Name: 36645.raw (F058601): Peptide Prophet [+2 and below,+3,+4,+5,+6 and above]
				File Name: 35299.raw (F057486): Peptide Prophet [+2 and below,+3,+4,+5,+6 and above]
				File Name: 35302.raw (F057487): Peptide Prophet [+2 and below,+3,+4,+5,+6 and above]
				File Name: 34138.raw (F056096): Peptide Prophet [+2 and below,+3,+4,+5,+6 and above]
				File Name: 34141.raw (F056098): Peptide Prophet [+2 and below,+3,+4,+5,+6 and above]
				File Name: 34144.raw (F056099): Peptide Prophet [+2 and below,+3,+4,+5,+6 and above]
				33448.raw (F055414): Peptide Prophet [+2 and below,+3,+4,+5,+6 and above]
				33451.raw (F055415): Peptide Prophet [+2 and below,+3,+4,+5,+6 and above]
				33454.raw (F055416): Peptide Prophet [+2 and below,+3,+4,+5,+6 and above]
	Scaffold: Version: Scaffold_4.7.5
		Modification Metadata Set: 1541 modifications
			Source: C:\Program Files\Scaffold 4\parameters\unimod.xml
			Comment: Conflicted with source /Applications/Scaffold 4/parameters/unimod.xml (1541 modifications) when merging on January 25, 2016 2:35:49 PM GMT. Conflicted with source /Applications/Scaffold 4/parameters/unimod.xml (1541 modifications) when merging on January 25, 2016 2:39:06 PM GMT.
		Protein Grouping Strategy: Experiment-wide grouping with binary peptide-protein weights
		Peptide Thresholds: 80.0% minimum
		Protein Thresholds: 99.9% minimum and 1 peptide minimum
		Peptide FDR: 0.0% (Decoy)
		Protein FDR: 0.0% (Decoy)
		GO Annotation Source(s):
		Alternate ID Source(s):
Experiment name	Biological sample category	Biological sample name	MS/MS sample name	Protein name	Protein accession numbers	Database sources	Protein molecular weight (Da)	Protein identification probability	Exclusive unique peptide count	Exclusive unique spectrum count	Exclusive spectrum count	Percentage of total spectra	Percentage sequence coverage	Manual validation	Assigned	Spectrum name	Peptide sequence	Previous amino acid	Next amino acid	Peptide identification probability	Mascot Ion score	Mascot Identity score	Mascot Delta Ion Score	Number of enzymatic termini	Fixed modifications identified by spectrum	Variable modifications identified by spectrum	Observed m/z	Actual peptide mass (AMU)	Calculated +1H Peptide Mass (AMU)	Spectrum charge	Actual minus calculated peptide mass (AMU)	Actual minus calculated peptide mass (PPM)	Total Ion Current	Peptide start index	Peptide stop index	Exclusive	Other Proteins
PR449,453,471,489 methylation merged	Uncategorized Sample	IgG 60min	File Name: 36639.raw (F058599)	TATA-binding protein-associated factor 2N	RBP56_HUMAN	SwissProt_040511a.fasta	61831	1	4	5	8	0.000592	0.101	possibly correct	TRUE	Spectrum1870 scans:2490,	GGGYGGDrGGGYGGDR	R	G	0.876	23.6	26.2	17.6	2		r8: Dimethyl (+28.03)	495.887	1484.64	1485.65	3	-4.753e-05	-0.03199	8937.89	460	475	TRUE
PR449,453,471,489 methylation merged	Uncategorized Sample	IgG 60min	File Name: 36639.raw (F058599)	TATA-binding protein-associated factor 2N	RBP56_HUMAN	SwissProt_040511a.fasta	61831	1	4	5	8	0.000592	0.101	possibly correct	TRUE	Spectrum1891 scans:2513,	GGGYGGDrGGYGGDR	R	G	0.949	31	26.3	8.71	2		r8: Dimethyl (+28.03)	476.88	1427.62	1428.63	3	-0.0005375	-0.3763	20752.7	476	490	TRUE
PR449,453,471,489 methylation merged	Uncategorized Sample	IgG 60min	File Name: 36639.raw (F058599)	TATA-binding protein-associated factor 2N	RBP56_HUMAN	SwissProt_040511a.fasta	61831	1	4	5	8	0.000592	0.101	possibly correct	TRUE	Spectrum1519 scans:2104,	GGGYGGDrGGYGGK	R	M	0.889	26.9	29.1	21.5	2		r8: Dimethyl (+28.03)	643.3	1284.58	1285.59	2	-0.0003815	-0.2968	13937.3	563	576	TRUE
PR449,453,471,489 methylation merged	Uncategorized Sample	IgG 60min	File Name: 36639.raw (F058599)	TATA-binding protein-associated factor 2N	RBP56_HUMAN	SwissProt_040511a.fasta	61831	1	4	5	8	0.000592	0.101	possibly correct	TRUE	Spectrum1528 scans:2114,	GGGYGGDrGGYGGK	R	M	0.962	33.8	29.4	21.9	2		r8: Dimethyl (+28.03)	643.301	1284.59	1285.59	2	0.002058	1.601	21305.8	563	576	TRUE
PR449,453,471,489 methylation merged	Uncategorized Sample	IgG 60min	File Name: 36639.raw (F058599)	TATA-binding protein-associated factor 2N	RBP56_HUMAN	SwissProt_040511a.fasta	61831	1	4	5	8	0.000592	0.101	possibly correct	TRUE	Spectrum1492 scans:2074,	GPmTGSSGGDrGGFK	R	N	0.984	39.8	29.6	9.14	2		m3: Oxidation (+15.99), r11: Dimethyl (+28.03)	727.838	1453.66	1454.67	2	-0.001417	-0.9738	3500.05	196	210	TRUE
PR449,453,471,489 methylation merged	Uncategorized Sample	IgG 60min	File Name: 36639.raw (F058599)	TATA-binding protein-associated factor 2N	RBP56_HUMAN	SwissProt_040511a.fasta	61831	1	4	5	8	0.000592	0.101	possibly correct	TRUE	Spectrum2643 scans:3340,	GPMTGSSGGDRGGFk	R	N	0.991	45.1	30.4	0	2		k15: Dimethyl (+28.03)	719.839	1437.66	1438.67	2	-0.003702	-2.573	30318.8	196	210	TRUE
PR449,453,471,489 methylation merged	Uncategorized Sample	IgG 60min	File Name: 36639.raw (F058599)	TATA-binding protein-associated factor 2N	RBP56_HUMAN	SwissProt_040511a.fasta	61831	1	4	5	8	0.000592	0.101	possibly correct	TRUE	Spectrum1484 scans:2065,	GPmTGSSGGDrGGFK	R	N	0.997	51.6	29.4	23.2	2		m3: Oxidation (+15.99), r11: Dimethyl (+28.03)	727.836	1453.66	1454.67	2	-0.005817	-3.999	3532.05	196	210	TRUE
PR449,453,471,489 methylation merged	Uncategorized Sample	IgG 60min	File Name: 36639.raw (F058599)	TATA-binding protein-associated factor 2N	RBP56_HUMAN	SwissProt_040511a.fasta	61831	1	4	5	8	0.000592	0.101	possibly correct	TRUE	Spectrum2651 scans:3349,	GPMTGSSGGDrGGFK	R	N	0.997	73.3	30.1	37.2	2		r11: Dimethyl (+28.03)	719.838	1437.66	1438.67	2	-0.005042	-3.504	30468.5	196	210	TRUE
PR449,453,471,489 methylation merged	Uncategorized Sample	IgG 60min	File Name: 36639.raw (F058599)	Splicing factor 3B subunit 3	SF3B3_HUMAN	SwissProt_040511a.fasta	135579	1	1	1	1	7.4e-05	0.00575	possibly correct	TRUE	Spectrum5404 scans:6383,	CPIPRrr	R	N	0.845	26.3	30.6	3.79	2		r6: Dimethyl (+28.03), r7: Dimethyl (+28.03)	477.291	952.568	953.583	2	-0.007821	-8.202	33963.6	269	275	TRUE
PR449,453,471,489 methylation merged	Uncategorized Sample	IgG 60min	File Name: 36639.raw (F058599)	Thyroid hormone receptor-associated protein 3	TR150_HUMAN	SwissProt_040511a.fasta	108669	1	1	2	3	0.000222	0.0178	possibly correct	TRUE	Spectrum1161 scans:1710,	DSRPSQAAGDNQGDEAk	K	E	0.984	44.2	29.5	32.8	2		k17: Dimethyl (+28.03)	591.938	1772.79	1773.8	3	-0.001558	-0.8781	11684.9	186	202	TRUE
PR449,453,471,489 methylation merged	Uncategorized Sample	IgG 60min	File Name: 36639.raw (F058599)	Thyroid hormone receptor-associated protein 3	TR150_HUMAN	SwissProt_040511a.fasta	108669	1	1	2	3	0.000222	0.0178	possibly correct	TRUE	Spectrum1168 scans:1718,	DSRPSQAAGDNQGDEAk	K	E	0.993	51.6	29.2	46.1	2		k17: Dimethyl (+28.03)	591.938	1772.79	1773.8	3	-0.001918	-1.081	12684.4	186	202	TRUE
PR449,453,471,489 methylation merged	Uncategorized Sample	IgG 60min	File Name: 36639.raw (F058599)	Thyroid hormone receptor-associated protein 3	TR150_HUMAN	SwissProt_040511a.fasta	108669	1	1	2	3	0.000222	0.0178	possibly correct	TRUE	Spectrum1164 scans:1713,	DSRPSQAAGDNQGDEAk	K	E	0.995	47.6	28.9	40.4	2		k17: Dimethyl (+28.03)	887.4	1772.79	1773.8	2	-0.006422	-3.62	3126.35	186	202	TRUE
PR449,453,471,489 methylation merged	Uncategorized Sample	IgG 60min	File Name: 36639.raw (F058599)	Heterogeneous nuclear ribonucleoprotein A0	ROA0_HUMAN	SwissProt_040511a.fasta	30840.5	1	1	1	2	0.000148	0.0689	possibly correct	TRUE	Spectrum6528 scans:7619,	SNSGPYrGGYGGGGGYGGSSF	R	-	0.975	33.1	25.9	33.1	2		r7: Dimethyl (+28.03)	984.925	1967.83	1968.85	2	-0.005402	-2.744	22949.8	285	305	TRUE
PR449,453,471,489 methylation merged	Uncategorized Sample	IgG 60min	File Name: 36639.raw (F058599)	Heterogeneous nuclear ribonucleoprotein A0	ROA0_HUMAN	SwissProt_040511a.fasta	30840.5	1	1	1	2	0.000148	0.0689	possibly correct	TRUE	Spectrum6537 scans:7629,	SNSGPYrGGYGGGGGYGGSSF	R	-	0.997	56.1	26.3	56.1	2		r7: Dimethyl (+28.03)	984.927	1967.84	1968.85	2	-2.153e-05	-0.01094	15944.5	285	305	TRUE
PR449,453,471,489 methylation merged	Uncategorized Sample	IgG 60min	File Name: 36639.raw (F058599)	THO complex subunit 4	THOC4_HUMAN	SwissProt_040511a.fasta	26888.7	1	1	2	3	0.000222	0.0545	possibly correct	TRUE	Spectrum1218 scans:1773,	NrGAGGFGGGGGTR	R	R	0.8	26.5	32.4	24.6	2		r2: Dimethyl (+28.03)	624.812	1247.61	1248.62	2	-0.001722	-1.379	6288.19	203	216	TRUE
PR449,453,471,489 methylation merged	Uncategorized Sample	IgG 60min	File Name: 36639.raw (F058599)	THO complex subunit 4	THOC4_HUMAN	SwissProt_040511a.fasta	26888.7	1	1	2	3	0.000222	0.0545	possibly correct	TRUE	Spectrum1208 scans:1762,	NrGAGGFGGGGGTR	R	R	0.989	50	32.3	28	2		r2: Dimethyl (+28.03)	416.877	1247.61	1248.62	3	-0.004228	-3.386	21988.3	203	216	TRUE
PR449,453,471,489 methylation merged	Uncategorized Sample	IgG 60min	File Name: 36639.raw (F058599)	THO complex subunit 4	THOC4_HUMAN	SwissProt_040511a.fasta	26888.7	1	1	2	3	0.000222	0.0545	possibly correct	TRUE	Spectrum1215 scans:1770,	NrGAGGFGGGGGTR	R	R	0.991	52.1	32.2	27.1	2		r2: Dimethyl (+28.03)	416.877	1247.61	1248.62	3	-0.002398	-1.92	30796.4	203	216	TRUE
PR449,453,471,489 methylation merged	Uncategorized Sample	IgG 60min	File Name: 36639.raw (F058599)	Transformer-2 protein homolog beta	TRA2B_HUMAN	SwissProt_040511a.fasta	33666.7	1	1	1	2	0.000148	0.0451	possibly correct	TRUE	Spectrum2138 scans:2785,	SYrGGGGGGGGWR	R	A	0.945	34.7	30.6	12	2		r3: Dimethyl (+28.03)	417.871	1250.59	1251.6	3	0.0001425	0.1138	74807	239	251	TRUE
PR449,453,471,489 methylation merged	Uncategorized Sample	IgG 60min	File Name: 36639.raw (F058599)	Transformer-2 protein homolog beta	TRA2B_HUMAN	SwissProt_040511a.fasta	33666.7	1	1	1	2	0.000148	0.0451	possibly correct	TRUE	Spectrum2133 scans:2779,	SYrGGGGGGGGWR	R	A	0.992	51.2	30.6	40.5	2		r3: Dimethyl (+28.03)	417.871	1250.59	1251.6	3	-0.0006675	-0.5333	49577.7	239	251	TRUE
PR449,453,471,489 methylation merged	Uncategorized Sample	EZH2 60min	File Name: 36642.raw (F058600)	TATA-binding protein-associated factor 2N	RBP56_HUMAN	SwissProt_040511a.fasta	61831	1	3	3	3	0.000233	0.0709	possibly correct	TRUE	Spectrum1943 scans:2550,	GGGYGGDrGGYGGDR	R	G	0.857	22.1	26.5	1.95	2		r8: Dimethyl (+28.03)	476.88	1427.62	1428.63	3	2.467e-06	0.001727	11189	476	490	TRUE
PR449,453,471,489 methylation merged	Uncategorized Sample	EZH2 60min	File Name: 36642.raw (F058600)	TATA-binding protein-associated factor 2N	RBP56_HUMAN	SwissProt_040511a.fasta	61831	1	3	3	3	0.000233	0.0709	possibly correct	TRUE	Spectrum1932 scans:2538,	GGYGGDrGGGYGGDR	R	G	0.828	20.5	26.3	2.87	2		r7: Dimethyl (+28.03)	476.88	1427.62	1428.63	3	-0.0005375	-0.3763	10722.5	484	498	TRUE
PR449,453,471,489 methylation merged	Uncategorized Sample	EZH2 60min	File Name: 36642.raw (F058600)	TATA-binding protein-associated factor 2N	RBP56_HUMAN	SwissProt_040511a.fasta	61831	1	3	3	3	0.000233	0.0709	possibly correct	TRUE	Spectrum1594 scans:2166,	SrGGYGGDrGGGSGYGGDR	R	S	0.891	41	31.4	28.8	2		r2: Dimethyl (+28.03), r9: Dimethyl (+28.03)	461.716	1842.84	1843.84	4	0.0003069	0.1664	11710	527	545	TRUE
PR449,453,471,489 methylation merged	Uncategorized Sample	EZH2 60min	File Name: 36642.raw (F058600)	Thyroid hormone receptor-associated protein 3	TR150_HUMAN	SwissProt_040511a.fasta	108669	1	2	3	4	0.00031	0.0314	possibly correct	TRUE	Spectrum1160 scans:1686,	DSRPSQAAGDNQGDEAk	K	E	0.901	27.7	29.5	22.3	2		k17: Dimethyl (+28.03)	591.938	1772.79	1773.8	3	-0.001198	-0.6751	2754.91	186	202	TRUE
PR449,453,471,489 methylation merged	Uncategorized Sample	EZH2 60min	File Name: 36642.raw (F058600)	Thyroid hormone receptor-associated protein 3	TR150_HUMAN	SwissProt_040511a.fasta	108669	1	2	3	4	0.00031	0.0314	possibly correct	TRUE	Spectrum1165 scans:1692,	DSRPSQAAGDNQGDEAk	K	E	0.984	41.9	29.5	40.1	2		k17: Dimethyl (+28.03)	591.938	1772.79	1773.8	3	0.0002725	0.1536	6014.16	186	202	TRUE
PR449,453,471,489 methylation merged	Uncategorized Sample	EZH2 60min	File Name: 36642.raw (F058600)	Thyroid hormone receptor-associated protein 3	TR150_HUMAN	SwissProt_040511a.fasta	108669	1	2	3	4	0.00031	0.0314	possibly correct	TRUE	Spectrum1172 scans:1700,	DSRPSQAAGDNQGDEAk	K	E	0.989	41.8	29	34.4	2		k17: Dimethyl (+28.03)	887.401	1772.79	1773.8	2	-0.004582	-2.583	1705.63	186	202	TRUE
PR449,453,471,489 methylation merged	Uncategorized Sample	EZH2 60min	File Name: 36642.raw (F058600)	Thyroid hormone receptor-associated protein 3	TR150_HUMAN	SwissProt_040511a.fasta	108669	1	2	3	4	0.00031	0.0314	possibly correct	TRUE	Spectrum3641 scans:4418,	DSRPSQAAGDNQGDEAkEQTFSGGTSQDTK	K	A	0.834	34.6	33.2	19.2	2		k17: Dimethyl (+28.03)	785.854	3139.39	3140.4	4	-0.004214	-1.342	12458.4	186	215	TRUE
PR449,453,471,489 methylation merged	Uncategorized Sample	EZH2 60min	File Name: 36642.raw (F058600)	THO complex subunit 4	THOC4_HUMAN	SwissProt_040511a.fasta	26888.7	1	2	2	3	0.000233	0.105	possibly correct	TRUE	Spectrum1245 scans:1782,	NrGAGGFGGGGGTR	R	R	0.954	36.5	32.3	18.1	2		r2: Dimethyl (+28.03)	416.877	1247.61	1248.62	3	-0.003418	-2.737	10436.3	203	216	TRUE
PR449,453,471,489 methylation merged	Uncategorized Sample	EZH2 60min	File Name: 36642.raw (F058600)	THO complex subunit 4	THOC4_HUMAN	SwissProt_040511a.fasta	26888.7	1	2	2	3	0.000233	0.105	possibly correct	TRUE	Spectrum1410 scans:1963,	NrGAGGFGGGGGTR	R	R	0.979	42.5	32.4	20.8	2		r2: Dimethyl (+28.03)	416.877	1247.61	1248.62	3	-0.001498	-1.199	4396.67	203	216	TRUE
PR449,453,471,489 methylation merged	Uncategorized Sample	EZH2 60min	File Name: 36642.raw (F058600)	THO complex subunit 4	THOC4_HUMAN	SwissProt_040511a.fasta	26888.7	1	2	2	3	0.000233	0.105	possibly correct	TRUE	Spectrum175 scans:591,	RPAQSVNrGGmTR	R	N	0.844	31	36.2	9.94	2		r8: Dimethyl (+28.03), m11: Oxidation (+15.99)	491.93	1472.77	1473.77	3	0.004337	2.943	1907	190	202	TRUE
PR449,453,471,489 methylation merged	Uncategorized Sample	EZH2 KMe 60min	File Name: 36645.raw (F058601)	TATA-binding protein-associated factor 2N	RBP56_HUMAN	SwissProt_040511a.fasta	61831	1	1	1	1	8.19e-05	0.0253	possibly correct	TRUE	Spectrum1677 scans:2327,	GGGYGGDrGGYGGDR	R	G	0.974	35.3	26.5	12.2	2		r8: Dimethyl (+28.03)	476.88	1427.62	1428.63	3	2.467e-06	0.001727	8182.05	476	490	TRUE
PR449,453,471,489 methylation merged	Uncategorized Sample	EZH2 KMe 60min	File Name: 36645.raw (F058601)	THO complex subunit 4	THOC4_HUMAN	SwissProt_040511a.fasta	26888.7	1	1	1	1	8.19e-05	0.0545	possibly correct	TRUE	Spectrum1080 scans:1670,	NrGAGGFGGGGGTR	R	R	0.873	29	32.3	10.4	2		r2: Dimethyl (+28.03)	416.876	1247.61	1248.62	3	-0.004888	-3.914	3179.19	203	216	TRUE
PR449,453,471,489 methylation merged	Uncategorized Sample	EZH2 KMe 60min	File Name: 36645.raw (F058601)	Transformer-2 protein homolog beta	TRA2B_HUMAN	SwissProt_040511a.fasta	33666.7	1	1	1	2	0.000164	0.0451	possibly correct	TRUE	Spectrum1926 scans:2601,	SYrGGGGGGGGWR	R	A	0.933	32.1	30.5	11.2	2		r3: Dimethyl (+28.03)	417.87	1250.59	1251.6	3	-0.002138	-1.708	24612.6	239	251	TRUE
PR449,453,471,489 methylation merged	Uncategorized Sample	EZH2 KMe 60min	File Name: 36645.raw (F058601)	Transformer-2 protein homolog beta	TRA2B_HUMAN	SwissProt_040511a.fasta	33666.7	1	1	1	2	0.000164	0.0451	possibly correct	TRUE	Spectrum1919 scans:2593,	SYrGGGGGGGGWR	R	A	0.952	34.5	30.4	23.8	2		r3: Dimethyl (+28.03)	417.87	1250.59	1251.6	3	-0.003878	-3.098	11685	239	251	TRUE
PR449,453,471,489 methylation merged	Uncategorized Sample	EZH2 KMe 60min	File Name: 36645.raw (F058601)	Elongation factor 1-alpha 1	EF1A1_HUMAN,EF1A3_HUMAN	SwissProt_040511a.fasta	50141.2	1	2	3	5	0.00041	0.0498	possibly correct	TRUE	Spectrum8695 scans:10064,	GSFkYAWVLDK	K	L	0.943	37.9	35	20.4	2		k4: Dimethyl (+28.03)	447.912	1340.72	1341.72	3	0.002642	1.969	11038.2	52	62	TRUE
PR449,453,471,489 methylation merged	Uncategorized Sample	EZH2 KMe 60min	File Name: 36645.raw (F058601)	Elongation factor 1-alpha 1	EF1A1_HUMAN,EF1A3_HUMAN	SwissProt_040511a.fasta	50141.2	1	2	3	5	0.00041	0.0498	possibly correct	TRUE	Spectrum8711 scans:10081,	GSFkYAWVLDK	K	L	0.963	41.2	35.1	18.1	2		k4: Dimethyl (+28.03)	447.913	1340.72	1341.72	3	0.005372	4.004	30512.5	52	62	TRUE
PR449,453,471,489 methylation merged	Uncategorized Sample	EZH2 KMe 60min	File Name: 36645.raw (F058601)	Elongation factor 1-alpha 1	EF1A1_HUMAN,EF1A3_HUMAN	SwissProt_040511a.fasta	50141.2	1	2	3	5	0.00041	0.0498	possibly correct	TRUE	Spectrum8708 scans:10078,	GSFkYAWVLDK	K	L	0.988	49.2	35.1	28.4	2		k4: Dimethyl (+28.03)	671.366	1340.72	1341.72	2	0.005378	4.009	57594.9	52	62	TRUE
PR449,453,471,489 methylation merged	Uncategorized Sample	EZH2 KMe 60min	File Name: 36645.raw (F058601)	Elongation factor 1-alpha 1	EF1A1_HUMAN,EF1A3_HUMAN	SwissProt_040511a.fasta	50141.2	1	2	3	5	0.00041	0.0498	possibly correct	TRUE	Spectrum2163 scans:2861,	MDSTEPPYSQKr	K	Y	0.943	34.4	31	0	2		r12: Dimethyl (+28.03)	733.85	1465.68	1466.69	2	-0.002602	-1.774	9446.59	155	166	TRUE
PR449,453,471,489 methylation merged	Uncategorized Sample	EZH2 KMe 60min	File Name: 36645.raw (F058601)	Elongation factor 1-alpha 1	EF1A1_HUMAN,EF1A3_HUMAN	SwissProt_040511a.fasta	50141.2	1	2	3	5	0.00041	0.0498	possibly correct	TRUE	Spectrum2168 scans:2867,	MDSTEPPYSQKr	K	Y	0.979	41.2	31	0	2		r12: Dimethyl (+28.03)	733.85	1465.68	1466.69	2	-0.002602	-1.774	12577.4	155	166	TRUE
PR449,453,471,489 methylation merged	Uncategorized Sample	IgG	File Name: 35299.raw (F057486)	Ig heavy chain V-III region BUT	HV306_HUMAN	SwissProt_040511a.fasta	12376.9	1	1	1	1	7.78e-05	0.0957	possibly correct	TRUE	Spectrum5018 scans:5862,	AEDTAVYYcAr	R	D	0.994	49.1	25.7	0	2		c9: Carbamidomethyl (+57.02), r11: Dimethyl (+28.03)	673.804	1345.59	1346.6	2	-0.004247	-3.154	1234840	87	97	TRUE
PR449,453,471,489 methylation merged	Uncategorized Sample	IgG	File Name: 35299.raw (F057486)	Immunoglobulin lambda-like polypeptide 5	IGLL5_HUMAN	SwissProt_040511a.fasta	23062.9	1	1	1	1	7.78e-05	0.0701	possibly correct	TRUE	Spectrum7754 scans:8735,	YAASSYLSLTPEQWk	K	S	0.981	51.1	36	47.7	2		k15: Dimethyl (+28.03)	886.447	1770.88	1771.89	2	-0.002762	-1.559	179452	174	188	TRUE
PR449,453,471,489 methylation merged	Uncategorized Sample	IgG	File Name: 35299.raw (F057486)	Ig heavy chain V-III region VH26	HV303_HUMAN	SwissProt_040511a.fasta	12582.6	1	1	1	2	0.000156	0.094	possibly correct	TRUE	Spectrum4927 scans:5766,	AEDTAVYYcAk	R	-	0.993	49.4	26.6	49.4	2		c9: Carbamidomethyl (+57.02), k11: Dimethyl (+28.03)	659.801	1317.59	1318.6	2	-0.002787	-2.113	186036	107	117	TRUE
PR449,453,471,489 methylation merged	Uncategorized Sample	IgG	File Name: 35299.raw (F057486)	Ig heavy chain V-III region VH26	HV303_HUMAN	SwissProt_040511a.fasta	12582.6	1	1	1	2	0.000156	0.094	possibly correct	TRUE	Spectrum4858 scans:5694,	AEDTAVYYcAk	R	-	0.997	54.8	26.6	54.8	2		c9: Carbamidomethyl (+57.02), k11: Dimethyl (+28.03)	659.8	1317.59	1318.6	2	-0.005227	-3.964	997317	107	117	TRUE
PR449,453,471,489 methylation merged	Uncategorized Sample	EZH2+AtRA	File Name: 35302.raw (F057487)	Elongation factor 1-alpha 1	EF1A1_HUMAN,EF1A3_HUMAN	SwissProt_040511a.fasta	50141.2	1	1	1	1	7.87e-05	0.026	possibly correct	TRUE	Spectrum2987 scans:3750,	MDSTEPPYSQkR	K	Y	0.925	29.3	31	8.51	2		k11: Dimethyl (+28.03)	489.569	1465.68	1466.69	3	-0.003568	-2.432	230824	155	166	TRUE
PR449,453,471,489 methylation merged	Uncategorized Sample	EZH2+AtRA	File Name: 35302.raw (F057487)	TATA-binding protein-associated factor 2N	RBP56_HUMAN	SwissProt_040511a.fasta	61831	0.847	1	1	1	7.87e-05	0.0236	possibly correct	TRUE	Spectrum2322 scans:3052,	GGGYGGDrGGYGGK	R	M	0.971	36.4	29.3	29.4	2		r8: Dimethyl (+28.03)	643.299	1284.58	1285.59	2	-0.002342	-1.821	28425.8	563	576	TRUE
PR449,453,471,489 methylation merged	Uncategorized Sample	EZH2+AtRA	File Name: 35302.raw (F057487)	THO complex subunit 4	THOC4_HUMAN	SwissProt_040511a.fasta	26888.7	1	2	2	2	0.000157	0.117	possibly correct	TRUE	Spectrum427 scans:982,	AGSQGGrGGGAQAAAR	R	V	0.962	36.2	34.1	24.1	2		r7: Dimethyl (+28.03)	467.243	1398.71	1399.72	3	0.0008125	0.5805	42301.2	32	47	TRUE
PR449,453,471,489 methylation merged	Uncategorized Sample	EZH2+AtRA	File Name: 35302.raw (F057487)	THO complex subunit 4	THOC4_HUMAN	SwissProt_040511a.fasta	26888.7	1	2	2	2	0.000157	0.117	possibly correct	TRUE	Spectrum2057 scans:2774,	NrGAGGFGGGGGTR	R	R	0.933	34.1	32.4	32	2		r2: Dimethyl (+28.03)	624.813	1247.61	1248.62	2	-2.153e-05	-0.01725	46162.1	203	216	TRUE
PR449,453,471,489 methylation merged	Uncategorized Sample	IgG Control	File Name: 34138.raw (F056096)	TATA-binding protein-associated factor 2N	RBP56_HUMAN	SwissProt_040511a.fasta	61831	1	1	1	1	7.88e-05	0.0236	possibly correct	TRUE	Spectrum2055 scans:2897,	GGGYGGDrGGYGGK	R	M	0.974	36	29.1	20.1	2		r8: Dimethyl (+28.03)	643.299	1284.58	1285.59	2	-0.001242	-0.9657	42037.9	563	576	TRUE
PR449,453,471,489 methylation merged	Uncategorized Sample	IgG Control	File Name: 34138.raw (F056096)	THO complex subunit 4	THOC4_HUMAN	SwissProt_040511a.fasta	26888.7	0.996	1	1	1	7.88e-05	0.0545	possibly correct	TRUE	Spectrum1734 scans:2560,	NrGAGGFGGGGGTR	R	R	0.993	45	32.1	26.7	2		r2: Dimethyl (+28.03)	416.878	1247.61	1248.62	3	0.0007825	0.6267	191238	203	216	TRUE
PR449,453,471,489 methylation merged	Uncategorized Sample	IgG Control	File Name: 34138.raw (F056096)	Heterogeneous nuclear ribonucleoprotein A1	ROA1_HUMAN	SwissProt_040511a.fasta	38747	1	1	1	1	7.88e-05	0.0349	possibly correct	TRUE	Spectrum1015 scans:1805,	QEMASASSSQrGR	K	S	0.814	23.2	31.4	5.45	2		r11: Dimethyl (+28.03)	474.897	1421.67	1422.68	3	0.001012	0.7117	165682	184	196	TRUE
PR449,453,471,489 methylation merged	Uncategorized Sample	IgG Control	File Name: 34138.raw (F056096)	Ig heavy chain V-III region VH26	HV303_HUMAN	SwissProt_040511a.fasta	12582.6	1	1	1	1	7.88e-05	0.094	possibly correct	TRUE	Spectrum4837 scans:5818,	AEDTAVYYcAk	R	-	0.997	53.2	27.5	52.2	2		c9: Carbamidomethyl (+57.02), k11: Dimethyl (+28.03)	659.804	1317.59	1318.6	2	0.001613	1.223	1048850	107	117	TRUE
PR449,453,471,489 methylation merged	Uncategorized Sample	EZH2	File Name: 34141.raw (F056098)	Heterogeneous nuclear ribonucleoprotein A1	ROA1_HUMAN	SwissProt_040511a.fasta	38747	1	1	1	2	0.000146	0.0349	possibly correct	TRUE	Spectrum1526 scans:2243,	QEMASASSSQRGr	K	S	0.798	23.9	31.6	0	2		r13: Dimethyl (+28.03)	474.897	1421.67	1422.68	3	0.001582	1.112	420005	184	196	TRUE
PR449,453,471,489 methylation merged	Uncategorized Sample	EZH2	File Name: 34141.raw (F056098)	Heterogeneous nuclear ribonucleoprotein A1	ROA1_HUMAN	SwissProt_040511a.fasta	38747	1	1	1	2	0.000146	0.0349	possibly correct	TRUE	Spectrum1593 scans:2313,	QEMASASSSQrGR	K	S	0.862	26.4	31.3	0.11	2		r11: Dimethyl (+28.03)	474.897	1421.67	1422.68	3	0.0005625	0.3954	161930	184	196	TRUE
PR449,453,471,489 methylation merged	Uncategorized Sample	EZH2	File Name: 34141.raw (F056098)	THO complex subunit 4	THOC4_HUMAN	SwissProt_040511a.fasta	26888.7	1	1	2	3	0.000219	0.0545	possibly correct	TRUE	Spectrum2318 scans:3074,	NrGAGGFGGGGGTR	R	R	0.944	35.2	32.4	32.7	2		r2: Dimethyl (+28.03)	624.813	1247.61	1248.62	2	0.0001185	0.09488	69335	203	216	TRUE
PR449,453,471,489 methylation merged	Uncategorized Sample	EZH2	File Name: 34141.raw (F056098)	THO complex subunit 4	THOC4_HUMAN	SwissProt_040511a.fasta	26888.7	1	1	2	3	0.000219	0.0545	possibly correct	TRUE	Spectrum2248 scans:3001,	NrGAGGFGGGGGTR	R	R	0.954	37.1	32.4	17.1	2		r2: Dimethyl (+28.03)	416.879	1247.61	1248.62	3	0.001712	1.371	622173	203	216	TRUE
PR449,453,471,489 methylation merged	Uncategorized Sample	EZH2	File Name: 34141.raw (F056098)	THO complex subunit 4	THOC4_HUMAN	SwissProt_040511a.fasta	26888.7	1	1	2	3	0.000219	0.0545	possibly correct	TRUE	Spectrum2253 scans:3006,	NrGAGGFGGGGGTR	R	R	0.989	47.1	32.4	42.1	2		r2: Dimethyl (+28.03)	624.813	1247.61	1248.62	2	0.0002385	0.191	168154	203	216	TRUE
PR449,453,471,489 methylation merged	Uncategorized Sample	EZH2	File Name: 34141.raw (F056098)	Polyadenylate-binding protein 1	PABP1_HUMAN	SwissProt_040511a.fasta	70671.3	1	1	1	1	7.3e-05	0.0393	possibly correct	TRUE	Spectrum4540 scans:5407,	VANTSTQTmGPrPAAAAAAATPAVR	R	T	0.97	50.9	41.6	27.6	2		m9: Oxidation (+15.99), r12: Dimethyl (+28.03)	809.092	2424.25	2425.26	3	-0.0009925	-0.4093	223130	482	506	TRUE
PR449,453,471,489 methylation merged	Uncategorized Sample	EZH2	File Name: 34141.raw (F056098)	TATA-binding protein-associated factor 2N	RBP56_HUMAN	SwissProt_040511a.fasta	61831	1	2	2	2	0.000146	0.049	possibly correct	TRUE	Spectrum2878 scans:3662,	GGGYGGDrGGYGGDR	R	G	0.939	28.4	26.5	5.6	2		r8: Dimethyl (+28.03)	476.88	1427.62	1428.63	3	2.467e-06	0.001727	191990	476	490	TRUE
PR449,453,471,489 methylation merged	Uncategorized Sample	EZH2	File Name: 34141.raw (F056098)	TATA-binding protein-associated factor 2N	RBP56_HUMAN	SwissProt_040511a.fasta	61831	1	2	2	2	0.000146	0.049	possibly correct	TRUE	Spectrum2554 scans:3322,	GGGYGGDrGGYGGK	R	M	0.994	49.1	29.1	28.1	2		r8: Dimethyl (+28.03)	643.3	1284.59	1285.59	2	0.0003585	0.2788	97926.1	563	576	TRUE
PR449,453,471,489 methylation merged	Uncategorized Sample	EZH2+RA	File Name: 34144.raw (F056099)	THO complex subunit 4	THOC4_HUMAN	SwissProt_040511a.fasta	26888.7	1	1	2	3	0.000215	0.0545	possibly correct	TRUE	Spectrum2350 scans:3072,	NrGAGGFGGGGGTR	R	R	0.868	27.9	32.5	10.3	2		r2: Dimethyl (+28.03)	416.879	1247.62	1248.62	3	0.003632	2.909	629050	203	216	TRUE
PR449,453,471,489 methylation merged	Uncategorized Sample	EZH2+RA	File Name: 34144.raw (F056099)	THO complex subunit 4	THOC4_HUMAN	SwissProt_040511a.fasta	26888.7	1	1	2	3	0.000215	0.0545	possibly correct	TRUE	Spectrum2408 scans:3133,	NrGAGGFGGGGGTR	R	R	0.932	32.6	32	16.7	2		r2: Dimethyl (+28.03)	416.878	1247.61	1248.62	3	0.0006925	0.5546	429667	203	216	TRUE
PR449,453,471,489 methylation merged	Uncategorized Sample	EZH2+RA	File Name: 34144.raw (F056099)	THO complex subunit 4	THOC4_HUMAN	SwissProt_040511a.fasta	26888.7	1	1	2	3	0.000215	0.0545	possibly correct	TRUE	Spectrum2357 scans:3079,	NrGAGGFGGGGGTR	R	R	0.984	44.7	32.5	39.3	2		r2: Dimethyl (+28.03)	624.815	1247.61	1248.62	2	0.002798	2.241	218832	203	216	TRUE
PR449,453,471,489 methylation merged	Uncategorized Sample	EZH2+RA	File Name: 34144.raw (F056099)	Myosin-Id	MYO1D_HUMAN	SwissProt_040511a.fasta	116206	1	2	3	3	0.000215	0.0209	possibly correct	TRUE	Spectrum4467 scans:5295,	SkDTcIVISGESGAGK	R	T	0.966	42.4	35.1	26.9	2		k2: Dimethyl (+28.03), c5: Carbamidomethyl (+57.02)	546.277	1635.81	1636.82	3	-0.004743	-2.898	1271230	93	108	TRUE
PR449,453,471,489 methylation merged	Uncategorized Sample	EZH2+RA	File Name: 34144.raw (F056099)	Myosin-Id	MYO1D_HUMAN	SwissProt_040511a.fasta	116206	1	2	3	3	0.000215	0.0209	possibly correct	TRUE	Spectrum4466 scans:5294,	SkDTcIVISGESGAGK	R	T	0.997	72.7	35.2	58.4	2		k2: Dimethyl (+28.03), c5: Carbamidomethyl (+57.02)	818.912	1635.81	1636.82	2	-0.005467	-3.34	1341860	93	108	TRUE
PR449,453,471,489 methylation merged	Uncategorized Sample	EZH2+RA	File Name: 34144.raw (F056099)	Myosin-Id	MYO1D_HUMAN	SwissProt_040511a.fasta	116206	1	2	3	3	0.000215	0.0209	possibly correct	TRUE	Spectrum4051 scans:4858,	SkDTcIVISGESGAGKTEASK	R	Y	0.996	71.4	37.6	0	2		k2: Dimethyl (+28.03), c5: Carbamidomethyl (+57.02)	718.356	2152.05	2153.08	3	-0.02166	-10.06	421261	93	113	TRUE
PR449,453,471,489 methylation merged	Uncategorized Sample	EZH2+RA	File Name: 34144.raw (F056099)	TATA-binding protein-associated factor 2N	RBP56_HUMAN	SwissProt_040511a.fasta	61831	1	2	2	2	0.000143	0.049	possibly correct	TRUE	Spectrum2996 scans:3750,	GGGYGGDrGGYGGDR	R	G	0.976	37.3	26.2	16.9	2		r8: Dimethyl (+28.03)	476.88	1427.62	1428.63	3	-0.0006275	-0.4393	555311	476	490	TRUE
PR449,453,471,489 methylation merged	Uncategorized Sample	EZH2+RA	File Name: 34144.raw (F056099)	TATA-binding protein-associated factor 2N	RBP56_HUMAN	SwissProt_040511a.fasta	61831	1	2	2	2	0.000143	0.049	possibly correct	TRUE	Spectrum2690 scans:3429,	GGGYGGDrGGYGGK	R	M	0.997	60.8	29.2	45.7	2		r8: Dimethyl (+28.03)	643.3	1284.59	1285.59	2	0.0007185	0.5589	185544	563	576	TRUE
PR449,453,471,489 methylation merged	Uncategorized Sample	IgG Control (1)	33448.raw (F055414)	Elongation factor 1-alpha 1	EF1A1_HUMAN,EF1A3_HUMAN	SwissProt_040511a.fasta	50141.2	1	1	1	1	8.86e-05	0.0238	possibly correct	TRUE	Spectrum5459 scans:6424,	GSFkYAWVLDK	K	L	0.811	29.9	34.9	6.43	2		k4: Dimethyl (+28.03)	671.368	1340.72	1341.72	2	0.007958	5.932	476280	52	62	TRUE
PR449,453,471,489 methylation merged	Uncategorized Sample	IgG Control (1)	33448.raw (F055414)	Ig heavy chain V-III region BUT	HV306_HUMAN	SwissProt_040511a.fasta	12376.9	1	1	1	1	8.86e-05	0.0957	possibly correct	TRUE	Spectrum3846 scans:4730,	AEDTAVYYcAr	R	D	0.997	45.5	26.1	0	2		c9: Carbamidomethyl (+57.02), r11: Dimethyl (+28.03)	673.805	1345.6	1346.6	2	-0.001307	-0.9705	455141	87	97	TRUE
PR449,453,471,489 methylation merged	Uncategorized Sample	IgG Control (1)	33448.raw (F055414)	Ig heavy chain V-III region VH26	HV303_HUMAN	SwissProt_040511a.fasta	12582.6	1	1	1	2	0.000177	0.094	possibly correct	TRUE	Spectrum3214 scans:4067,	AEDTAVYYcAk	R	-	0.886	24.9	27.1	12.4	2		c9: Carbamidomethyl (+57.02), k11: Dimethyl (+28.03)	659.803	1317.59	1318.6	2	0.0007532	0.5712	1575150	107	117	TRUE
PR449,453,471,489 methylation merged	Uncategorized Sample	IgG Control (1)	33448.raw (F055414)	Ig heavy chain V-III region VH26	HV303_HUMAN	SwissProt_040511a.fasta	12582.6	1	1	1	2	0.000177	0.094	possibly correct	TRUE	Spectrum3676 scans:4552,	AEDTAVYYcAk	R	-	0.997	52.1	26.9	52.1	2		c9: Carbamidomethyl (+57.02), k11: Dimethyl (+28.03)	659.802	1317.59	1318.6	2	-0.001067	-0.8091	1718060	107	117	TRUE
PR449,453,471,489 methylation merged	Uncategorized Sample	EZH2 (1)	33451.raw (F055415)	Elongation factor 1-alpha 1	EF1A1_HUMAN,EF1A3_HUMAN	SwissProt_040511a.fasta	50141.2	1	1	1	1	8.2e-05	0.0238	possibly correct	TRUE	Spectrum6266 scans:7084,	GSFkYAWVLDK	K	L	0.975	41.5	35.4	24.4	2		k4: Dimethyl (+28.03)	671.368	1340.72	1341.72	2	0.008318	6.2	643288	52	62	TRUE
PR449,453,471,489 methylation merged	Uncategorized Sample	EZH2 (1)	33451.raw (F055415)	Transformer-2 protein homolog beta	TRA2B_HUMAN	SwissProt_040511a.fasta	33666.7	1	1	1	1	8.2e-05	0.0451	possibly correct	TRUE	Spectrum2523 scans:3154,	SYrGGGGGGGGWR	R	A	0.995	60	30.6	43	2		r3: Dimethyl (+28.03)	417.871	1250.59	1251.6	3	-0.0004875	-0.3895	426617	239	251	TRUE
PR449,453,471,489 methylation merged	Uncategorized Sample	EZH2 (1)	33451.raw (F055415)	THO complex subunit 4	THOC4_HUMAN	SwissProt_040511a.fasta	26888.7	1	1	1	1	8.2e-05	0.0545	possibly correct	TRUE	Spectrum1845 scans:2442,	NrGAGGFGGGGGTR	R	R	0.983	46.7	32	25	2		r2: Dimethyl (+28.03)	416.878	1247.61	1248.62	3	0.0006025	0.4825	409127	203	216	TRUE
PR449,453,471,489 methylation merged	Uncategorized Sample	EZH2 (1)	33451.raw (F055415)	Myosin-Id	MYO1D_HUMAN	SwissProt_040511a.fasta	116206	0.941	0	0	0	0	0.0209	possibly correct	TRUE	Spectrum3136 scans:3798,	SkDTcIVISGESGAGKTEASK	R	Y	0.997	72.8	38	0	2		k2: Dimethyl (+28.03), c5: Carbamidomethyl (+57.02)	718.359	2152.06	2153.08	3	-0.01341	-6.23	1417510	93	113	TRUE
PR449,453,471,489 methylation merged	Uncategorized Sample	EZH2 (1)	33451.raw (F055415)	Polyadenylate-binding protein 1	PABP1_HUMAN	SwissProt_040511a.fasta	70671.3	1	1	1	1	8.2e-05	0.0393	possibly correct	TRUE	Spectrum3664 scans:4352,	VANTSTQTmGPrPAAAAAAATPAVR	R	T	0.985	57.8	41.8	11.9	2		m9: Oxidation (+15.99), r12: Dimethyl (+28.03)	809.097	2424.27	2425.26	3	0.01365	5.627	497100	482	506	TRUE
PR449,453,471,489 methylation merged	Uncategorized Sample	EZH2+RA (1)	33454.raw (F055416)	Elongation factor 1-alpha 1	EF1A1_HUMAN,EF1A3_HUMAN	SwissProt_040511a.fasta	50141.2	1	1	1	1	9.07e-05	0.0238	possibly correct	TRUE	Spectrum5682 scans:6576,	GSFkYAWVLDK	K	L	0.797	28.9	34.8	9.6	2		k4: Dimethyl (+28.03)	671.367	1340.72	1341.72	2	0.007458	5.559	72714.6	52	62	TRUE
PR449,453,471,489 methylation merged	Uncategorized Sample	EZH2+RA (1)	33454.raw (F055416)	TATA-binding protein-associated factor 2N	RBP56_HUMAN	SwissProt_040511a.fasta	61831	0.394	1	1	1	9.07e-05	0.0321	possibly correct	TRUE	Spectrum1434 scans:2116,	SrGGYGGDrGGGSGYGGDR	R	S	0.914	30	31.3	19.4	2		r2: Dimethyl (+28.03), r9: Dimethyl (+28.03)	615.285	1842.83	1843.84	3	-0.002807	-1.522	132223	527	545	TRUE
PR449,453,471,489 methylation merged	Uncategorized Sample	EZH2+RA (1)	33454.raw (F055416)	Histone H4	H4_HUMAN	SwissProt_040511a.fasta	11367.7	1	1	1	1	9.07e-05	0.155	possibly correct	TRUE	Spectrum3446 scans:4228,	kVLRDNIQGITKPAIR	R	R	0.958	39.1	34.5	3.27	2		k1: Dimethyl (+28.03)	463.293	1849.14	1850.13	4	0.01667	9.008	461925	21	36	TRUE
PR449,453,471,489 methylation merged	Uncategorized Sample	EZH2+RA (1)	33454.raw (F055416)	THO complex subunit 4	THOC4_HUMAN	SwissProt_040511a.fasta	26888.7	1	1	1	1	9.07e-05	0.0545	possibly correct	TRUE	Spectrum1367 scans:2045,	NrGAGGFGGGGGTR	R	R	0.966	37.3	32.1	14.1	2		r2: Dimethyl (+28.03)	416.878	1247.61	1248.62	3	0.0007825	0.6267	127196	203	216	TRUE
PR449,453,471,489 methylation merged	Uncategorized Sample	EZH2+RA (1)	33454.raw (F055416)	Myosin-Id	MYO1D_HUMAN	SwissProt_040511a.fasta	116206	1	0	0	0	0	0.0209	possibly correct	TRUE	Spectrum3019 scans:3780,	SkDTcIVISGESGAGK	R	T	0.997	60.8	34.9	0	2		k2: Dimethyl (+28.03), c5: Carbamidomethyl (+57.02)	818.909	1635.8	1636.82	2	-0.01071	-6.541	48929	93	108	TRUE
PR449,453,471,489 methylation merged	Uncategorized Sample	EZH2+RA (1)	33454.raw (F055416)	Myosin-Id	MYO1D_HUMAN	SwissProt_040511a.fasta	116206	1	0	0	0	0	0.0209	possibly correct	TRUE	Spectrum2640 scans:3382,	SkDTcIVISGESGAGKTEASK	R	Y	0.997	91.2	38.1	0	2		k2: Dimethyl (+28.03), c5: Carbamidomethyl (+57.02)	718.359	2152.06	2153.08	3	-0.01251	-5.812	223721	93	113	TRUE
END OF FILE

## Sheet: Trimethyl Spectrum Report
PR449,453,471,489 methylation merged, Spectrum report created on 04/26/2017
Experiment: PR449,453,471,489 methylation merged
	Peak List Generator: unknown
		Version: unknown
		Charge States Calculated: unknown
		Deisotoped: unknown
		Textual Annotation: unknown
	Database Set: 1 Database
		Database Name: the SwissProt_040511a database
			Version: unknown
			Taxonomy: Homo sapiens
			Number of Proteins: 20305
		Does database contain common contaminants?: unknown
	Search Engine Set: 1 Search Engine
		Search Engine: Mascot
			Version: 2.3.02
			Samples: All Samples
			Fragment Tolerance: 0.60 Da (Monoisotopic)
			Parent Tolerance: 10.0 PPM (Monoisotopic)
			Fixed Modifications:
			Variable Modifications: -17 on n (Gln->pyro-Glu), +14 on KR (Methyl), +16 on M (Oxidation), +28 on KR (Dimethyl), +42 on n (Acetyl), +42 on K (Trimethyl), +57 on C (Carbamidomethyl)
			Database: the SwissProt_040511a database (selected for Homo sapiens, unknown version, 20305 entries)
			Digestion Enzyme: Trypsin
			Max Missed Cleavages: 4
			Probability Model:
				File Name: 36639.raw (F058599): Peptide Prophet [+2 and below,+3,+4,+5,+6 and above]
				File Name: 36642.raw (F058600): Peptide Prophet [+2 and below,+3,+4,+5,+6 and above]
				File Name: 36645.raw (F058601): Peptide Prophet [+2 and below,+3,+4,+5,+6 and above]
				File Name: 35299.raw (F057486): Peptide Prophet [+2 and below,+3,+4,+5,+6 and above]
				File Name: 35302.raw (F057487): Peptide Prophet [+2 and below,+3,+4,+5,+6 and above]
				File Name: 34138.raw (F056096): Peptide Prophet [+2 and below,+3,+4,+5,+6 and above]
				File Name: 34141.raw (F056098): Peptide Prophet [+2 and below,+3,+4,+5,+6 and above]
				File Name: 34144.raw (F056099): Peptide Prophet [+2 and below,+3,+4,+5,+6 and above]
				33448.raw (F055414): Peptide Prophet [+2 and below,+3,+4,+5,+6 and above]
				33451.raw (F055415): Peptide Prophet [+2 and below,+3,+4,+5,+6 and above]
				33454.raw (F055416): Peptide Prophet [+2 and below,+3,+4,+5,+6 and above]
	Scaffold: Version: Scaffold_4.7.5
		Modification Metadata Set: 1541 modifications
			Source: C:\Program Files\Scaffold 4\parameters\unimod.xml
			Comment: Conflicted with source /Applications/Scaffold 4/parameters/unimod.xml (1541 modifications) when merging on January 25, 2016 2:35:49 PM GMT. Conflicted with source /Applications/Scaffold 4/parameters/unimod.xml (1541 modifications) when merging on January 25, 2016 2:39:06 PM GMT.
		Protein Grouping Strategy: Experiment-wide grouping with binary peptide-protein weights
		Peptide Thresholds: 80.0% minimum
		Protein Thresholds: 99.9% minimum and 1 peptide minimum
		Peptide FDR: 0.0% (Decoy)
		Protein FDR: 0.0% (Decoy)
		GO Annotation Source(s):
		Alternate ID Source(s):
Experiment name	Biological sample category	Biological sample name	MS/MS sample name	Protein name	Protein accession numbers	Database sources	Protein molecular weight (Da)	Protein identification probability	Exclusive unique peptide count	Exclusive unique spectrum count	Exclusive spectrum count	Percentage of total spectra	Percentage sequence coverage	Manual validation	Assigned	Spectrum name	Peptide sequence	Previous amino acid	Next amino acid	Peptide identification probability	Mascot Ion score	Mascot Identity score	Mascot Delta Ion Score	Number of enzymatic termini	Fixed modifications identified by spectrum	Variable modifications identified by spectrum	Observed m/z	Actual peptide mass (AMU)	Calculated +1H Peptide Mass (AMU)	Spectrum charge	Actual minus calculated peptide mass (AMU)	Actual minus calculated peptide mass (PPM)	Total Ion Current	Peptide start index	Peptide stop index	Exclusive	Other Proteins
PR449,453,471,489 methylation merged	Uncategorized Sample	EZH2 60min	File Name: 36642.raw (F058600)	ADP/ATP translocase 2	ADT2_HUMAN	SwissProt_040511a.fasta	32853.5	1	1	1	2	0.000155	0.0369	possibly correct	TRUE	Spectrum7051 scans:8170,	QYkGIIDcVVR	K	I	0.839	31.2	36.6	15	2		k3: Trimethyl (+42.05), c8: Carbamidomethyl (+57.02)	464.928	1391.76	1392.77	3	0.002965	2.129	9439.96	50	60	TRUE
PR449,453,471,489 methylation merged	Uncategorized Sample	EZH2 60min	File Name: 36642.raw (F058600)	ADP/ATP translocase 2	ADT2_HUMAN	SwissProt_040511a.fasta	32853.5	1	1	1	2	0.000155	0.0369	possibly correct	TRUE	Spectrum7044 scans:8162,	QYkGIIDcVVR	K	I	0.98	47.4	36.5	30.8	2		k3: Trimethyl (+42.05), c8: Carbamidomethyl (+57.02)	464.928	1391.76	1392.77	3	0.003595	2.582	8144.4	50	60	TRUE
PR449,453,471,489 methylation merged	Uncategorized Sample	EZH2 KMe 60min	File Name: 36645.raw (F058601)	ADP/ATP translocase 2	ADT2_HUMAN	SwissProt_040511a.fasta	32853.5	1	1	1	2	0.000164	0.0369	possibly correct	TRUE	Spectrum6523 scans:7674,	QYkGIIDcVVR	K	I	0.91	36.1	36.8	23.5	2		k3: Trimethyl (+42.05), c8: Carbamidomethyl (+57.02)	464.928	1391.76	1392.77	3	0.001495	1.074	11056.2	50	60	TRUE
PR449,453,471,489 methylation merged	Uncategorized Sample	EZH2 KMe 60min	File Name: 36645.raw (F058601)	ADP/ATP translocase 2	ADT2_HUMAN	SwissProt_040511a.fasta	32853.5	1	1	1	2	0.000164	0.0369	possibly correct	TRUE	Spectrum6529 scans:7681,	QYkGIIDcVVR	K	I	0.951	40.8	36.8	28.7	2		k3: Trimethyl (+42.05), c8: Carbamidomethyl (+57.02)	464.928	1391.76	1392.77	3	0.001315	0.9445	13342.2	50	60	TRUE
PR449,453,471,489 methylation merged	Uncategorized Sample	EZH2 KMe 60min	File Name: 36645.raw (F058601)	Metallothionein-1X	MT1X_HUMAN	SwissProt_040511a.fasta	6067.6	0.999	1	1	1	8.19e-05	0.492	possibly correct	TRUE	Spectrum3156 scans:3954,	MDPNCSCSPVGSCAcAGSckckEckCTSCk	-	K	0.977	34.7	25	0	2		c15: Carbamidomethyl (+57.02), c19: Carbamidomethyl (+57.02), k20: Trimethyl (+42.05), c21: Carbamidomethyl (+57.02), k22: Methyl (+14.02), c24: Carbamidomethyl (+57.02), k25: Trimethyl (+42.05), k30: Trimethyl (+42.05)	1701.18	3400.35	3401.37	2	-0.01745	-5.129	1867.18	1	30	TRUE
PR449,453,471,489 methylation merged	Uncategorized Sample	EZH2+AtRA	File Name: 35302.raw (F057487)	ADP/ATP translocase 2	ADT2_HUMAN	SwissProt_040511a.fasta	32853.5	1	1	1	1	7.87e-05	0.0369	possibly correct	TRUE	Spectrum5690 scans:6588,	QYkGIIDcVVR	K	I	0.997	55.5	36.5	37	2		k3: Trimethyl (+42.05), c8: Carbamidomethyl (+57.02)	464.927	1391.76	1392.77	3	-0.0006045	-0.4341	347836	50	60	TRUE
PR449,453,471,489 methylation merged	Uncategorized Sample	EZH2+RA	File Name: 34144.raw (F056099)	Actin, cytoplasmic 1	ACTB_HUMAN	SwissProt_040511a.fasta	41737.8	0.95	0	0	0	0	0.0747	possibly correct	FALSE	Spectrum12412 scans:13637,	cPEALFQPSFLGmESCGIHETTFNSIMk	R	C	0.891	32	35.2	0.31	2		c1: Carbamidomethyl (+57.02), m13: Oxidation (+15.99), k28: Trimethyl (+42.05)	1078.16	3231.46	3232.48	3	-0.01802	-5.575	37002	257	284	FALSE	ACTG_HUMAN
PR449,453,471,489 methylation merged	Uncategorized Sample	EZH2+RA	File Name: 34144.raw (F056099)	Actin, cytoplasmic 1	ACTB_HUMAN	SwissProt_040511a.fasta	41737.8	0.95	0	0	0	0	0.0747	possibly correct	FALSE	Spectrum12974 scans:14228,	cPEALFQPSFLGMESCGIHETTFNSImk	R	C	0.915	33.5	34.8	5.95	2		c1: Carbamidomethyl (+57.02), m27: Oxidation (+15.99), k28: Trimethyl (+42.05)	1078.16	3231.45	3232.48	3	-0.02315	-7.162	29636.1	257	284	FALSE	ACTG_HUMAN
PR449,453,471,489 methylation merged	Uncategorized Sample	EZH2+RA	File Name: 34144.raw (F056099)	Actin, cytoplasmic 1	ACTB_HUMAN	SwissProt_040511a.fasta	41737.8	0.95	0	0	0	0	0.0747	possibly correct	FALSE	Spectrum13318 scans:14592,	cPEALFQPSFLGMESCGIHETTFNSImk	R	C	0.982	50	35.2	21.2	2		c1: Carbamidomethyl (+57.02), m27: Oxidation (+15.99), k28: Trimethyl (+42.05)	1078.16	3231.46	3232.48	3	-0.01877	-5.807	30240	257	284	FALSE	ACTG_HUMAN
PR449,453,471,489 methylation merged	Uncategorized Sample	EZH2+RA	File Name: 34144.raw (F056099)	Actin, cytoplasmic 2	ACTG_HUMAN	SwissProt_040511a.fasta	41793.9	1	1	1	3	0.000215	0.0747	possibly correct	TRUE	Spectrum12412 scans:13637,	cPEALFQPSFLGmESCGIHETTFNSIMk	R	C	0.891	32	35.2	0.31	2		c1: Carbamidomethyl (+57.02), m13: Oxidation (+15.99), k28: Trimethyl (+42.05)	1078.16	3231.46	3232.48	3	-0.01802	-5.575	37002	257	284	TRUE
PR449,453,471,489 methylation merged	Uncategorized Sample	EZH2+RA	File Name: 34144.raw (F056099)	Actin, cytoplasmic 2	ACTG_HUMAN	SwissProt_040511a.fasta	41793.9	1	1	1	3	0.000215	0.0747	possibly correct	TRUE	Spectrum12974 scans:14228,	cPEALFQPSFLGMESCGIHETTFNSImk	R	C	0.915	33.5	34.8	5.95	2		c1: Carbamidomethyl (+57.02), m27: Oxidation (+15.99), k28: Trimethyl (+42.05)	1078.16	3231.45	3232.48	3	-0.02315	-7.162	29636.1	257	284	TRUE
PR449,453,471,489 methylation merged	Uncategorized Sample	EZH2+RA	File Name: 34144.raw (F056099)	Actin, cytoplasmic 2	ACTG_HUMAN	SwissProt_040511a.fasta	41793.9	1	1	1	3	0.000215	0.0747	possibly correct	TRUE	Spectrum13318 scans:14592,	cPEALFQPSFLGMESCGIHETTFNSImk	R	C	0.982	50	35.2	21.2	2		c1: Carbamidomethyl (+57.02), m27: Oxidation (+15.99), k28: Trimethyl (+42.05)	1078.16	3231.46	3232.48	3	-0.01877	-5.807	30240	257	284	TRUE
PR449,453,471,489 methylation merged	Uncategorized Sample	IgG Control (1)	33448.raw (F055414)	Actin, cytoplasmic 1	ACTB_HUMAN	SwissProt_040511a.fasta	41737.8	1	1	2	2	0.000177	0.0453	possibly correct	TRUE	Spectrum7077 scans:8123,	dDDIAALVVDNGSGmCk	M	A	0.995	45.7	29.8	41.2	1		n-term: Acetyl (+42.01), m15: Oxidation (+15.99), k17: Trimethyl (+42.05)	911.904	1821.79	1822.82	2	-0.01839	-10.09	261073	2	18	TRUE
PR449,453,471,489 methylation merged	Uncategorized Sample	IgG Control (1)	33448.raw (F055414)	Actin, cytoplasmic 1	ACTB_HUMAN	SwissProt_040511a.fasta	41737.8	1	1	2	2	0.000177	0.0453	possibly correct	TRUE	Spectrum8583 scans:9704,	dDDIAALVVDNGSGmck	M	A	0.997	55.9	29.7	55.4	1		n-term: Acetyl (+42.01), m15: Oxidation (+15.99), c16: Carbamidomethyl (+57.02), k17: Trimethyl (+42.05)	940.421	1878.83	1879.84	2	-0.00616	-3.277	45140.7	2	18	TRUE
PR449,453,471,489 methylation merged	Uncategorized Sample	EZH2 (1)	33451.raw (F055415)	Actin, cytoplasmic 2	ACTG_HUMAN	SwissProt_040511a.fasta	41793.9	1	3	3	7	0.000574	0.125	possibly correct	TRUE	Spectrum8893 scans:9842,	cPEALFQPSFLGMESCGIHETTFNSImk	R	C	0.853	32.1	37.3	9.95	2		c1: Carbamidomethyl (+57.02), m27: Oxidation (+15.99), k28: Trimethyl (+42.05)	1078.17	3231.49	3232.48	3	0.01492	4.616	27567	257	284	TRUE
PR449,453,471,489 methylation merged	Uncategorized Sample	EZH2 (1)	33451.raw (F055415)	Actin, cytoplasmic 2	ACTG_HUMAN	SwissProt_040511a.fasta	41793.9	1	3	3	7	0.000574	0.125	possibly correct	TRUE	Spectrum10227 scans:11248,	cPEALFQPSFLGMESCGIHETTFNSImk	R	C	0.881	32.7	36.3	11.7	2		c1: Carbamidomethyl (+57.02), m27: Oxidation (+15.99), k28: Trimethyl (+42.05)	1078.17	3231.48	3232.48	3	-7.955e-05	-0.02461	14509.8	257	284	TRUE
PR449,453,471,489 methylation merged	Uncategorized Sample	EZH2 (1)	33451.raw (F055415)	Actin, cytoplasmic 2	ACTG_HUMAN	SwissProt_040511a.fasta	41793.9	1	3	3	7	0.000574	0.125	possibly correct	TRUE	Spectrum8090 scans:8999,	cPEALFQPSFLGMESCGIHETTFNSImk	R	C	0.929	35.4	34.9	3.29	2		c1: Carbamidomethyl (+57.02), m27: Oxidation (+15.99), k28: Trimethyl (+42.05)	1078.16	3231.45	3232.48	3	-0.02279	-7.05	58856.3	257	284	TRUE
PR449,453,471,489 methylation merged	Uncategorized Sample	EZH2 (1)	33451.raw (F055415)	Actin, cytoplasmic 2	ACTG_HUMAN	SwissProt_040511a.fasta	41793.9	1	3	3	7	0.000574	0.125	possibly correct	TRUE	Spectrum11253 scans:12331,	eEEIAALVIDNGSGmCk	M	A	0.895	32	34.6	27.7	1		n-term: Acetyl (+42.01), m15: Oxidation (+15.99), k17: Trimethyl (+42.05)	939.946	1877.88	1878.88	2	0.002845	1.514	6949	2	18	TRUE
PR449,453,471,489 methylation merged	Uncategorized Sample	EZH2 (1)	33451.raw (F055415)	Actin, cytoplasmic 2	ACTG_HUMAN	SwissProt_040511a.fasta	41793.9	1	3	3	7	0.000574	0.125	possibly correct	TRUE	Spectrum11082 scans:12150,	eEEIAALVIDNGSGmCk	M	A	0.99	47	34.2	32.6	1		n-term: Acetyl (+42.01), m15: Oxidation (+15.99), k17: Trimethyl (+42.05)	939.943	1877.87	1878.88	2	-0.004355	-2.318	13344.2	2	18	TRUE
PR449,453,471,489 methylation merged	Uncategorized Sample	EZH2 (1)	33451.raw (F055415)	Actin, cytoplasmic 2	ACTG_HUMAN	SwissProt_040511a.fasta	41793.9	1	3	3	7	0.000574	0.125	possibly correct	TRUE	Spectrum8875 scans:9824,	eEEIAALVIDNGSGmCk	M	A	0.996	54.3	33.9	34.2	1		n-term: Acetyl (+42.01), m15: Oxidation (+15.99), k17: Trimethyl (+42.05)	939.936	1877.86	1878.88	2	-0.01741	-9.269	363030	2	18	TRUE
PR449,453,471,489 methylation merged	Uncategorized Sample	EZH2 (1)	33451.raw (F055415)	Actin, cytoplasmic 2	ACTG_HUMAN	SwissProt_040511a.fasta	41793.9	1	3	3	7	0.000574	0.125	possibly correct	TRUE	Spectrum8064 scans:8972,	FRcPEALFQPSFLGmESCGIHETTFNSIMk	R	C	0.814	31.7	39.5	3.08	2		c3: Carbamidomethyl (+57.02), m15: Oxidation (+15.99), k30: Trimethyl (+42.05)	884.67	3534.65	3535.65	4	0.006874	1.944	117647	255	284	TRUE
PR449,453,471,489 methylation merged	Uncategorized Sample	EZH2 (1)	33451.raw (F055415)	Heterogeneous nuclear ribonucleoprotein Q	HNRPQ_HUMAN	SwissProt_040511a.fasta	69603.5	0.999	1	1	1	8.2e-05	0.0128	possibly correct	TRUE	Spectrum4529 scans:5260,	GGNVGGkR	R	K	0.817	26.7	32.4	0.98	2		k7: Trimethyl (+42.05)	393.73	785.445	786.458	2	-0.005693	-7.239	893360	558	565	TRUE
PR449,453,471,489 methylation merged	Uncategorized Sample	EZH2 (1)	33451.raw (F055415)	Actin, cytoplasmic 1	ACTB_HUMAN	SwissProt_040511a.fasta	41737.8	1	1	1	1	8.2e-05	0.125	possibly correct	FALSE	Spectrum8893 scans:9842,	cPEALFQPSFLGMESCGIHETTFNSImk	R	C	0.853	32.1	37.3	9.95	2		c1: Carbamidomethyl (+57.02), m27: Oxidation (+15.99), k28: Trimethyl (+42.05)	1078.17	3231.49	3232.48	3	0.01492	4.616	27567	257	284	FALSE	ACTG_HUMAN
PR449,453,471,489 methylation merged	Uncategorized Sample	EZH2 (1)	33451.raw (F055415)	Actin, cytoplasmic 1	ACTB_HUMAN	SwissProt_040511a.fasta	41737.8	1	1	1	1	8.2e-05	0.125	possibly correct	FALSE	Spectrum10227 scans:11248,	cPEALFQPSFLGMESCGIHETTFNSImk	R	C	0.881	32.7	36.3	11.7	2		c1: Carbamidomethyl (+57.02), m27: Oxidation (+15.99), k28: Trimethyl (+42.05)	1078.17	3231.48	3232.48	3	-7.955e-05	-0.02461	14509.8	257	284	FALSE	ACTG_HUMAN
PR449,453,471,489 methylation merged	Uncategorized Sample	EZH2 (1)	33451.raw (F055415)	Actin, cytoplasmic 1	ACTB_HUMAN	SwissProt_040511a.fasta	41737.8	1	1	1	1	8.2e-05	0.125	possibly correct	FALSE	Spectrum8090 scans:8999,	cPEALFQPSFLGMESCGIHETTFNSImk	R	C	0.929	35.4	34.9	3.29	2		c1: Carbamidomethyl (+57.02), m27: Oxidation (+15.99), k28: Trimethyl (+42.05)	1078.16	3231.45	3232.48	3	-0.02279	-7.05	58856.3	257	284	FALSE	ACTG_HUMAN
PR449,453,471,489 methylation merged	Uncategorized Sample	EZH2 (1)	33451.raw (F055415)	Actin, cytoplasmic 1	ACTB_HUMAN	SwissProt_040511a.fasta	41737.8	1	1	1	1	8.2e-05	0.125	possibly correct	TRUE	Spectrum7935 scans:8837,	dDDIAALVVDNGSGmCk	M	A	0.977	37	30.4	35.1	1		n-term: Acetyl (+42.01), m15: Oxidation (+15.99), k17: Trimethyl (+42.05)	911.906	1821.8	1822.82	2	-0.01485	-8.15	540099	2	18	TRUE
PR449,453,471,489 methylation merged	Uncategorized Sample	EZH2 (1)	33451.raw (F055415)	Actin, cytoplasmic 1	ACTB_HUMAN	SwissProt_040511a.fasta	41737.8	1	1	1	1	8.2e-05	0.125	possibly correct	FALSE	Spectrum8064 scans:8972,	FRcPEALFQPSFLGmESCGIHETTFNSIMk	R	C	0.814	31.7	39.5	3.08	2		c3: Carbamidomethyl (+57.02), m15: Oxidation (+15.99), k30: Trimethyl (+42.05)	884.67	3534.65	3535.65	4	0.006874	1.944	117647	255	284	FALSE	ACTG_HUMAN
PR449,453,471,489 methylation merged	Uncategorized Sample	EZH2+RA (1)	33454.raw (F055416)	Actin, cytoplasmic 2	ACTG_HUMAN	SwissProt_040511a.fasta	41793.9	1	1	1	1	9.07e-05	0.0453	possibly correct	TRUE	Spectrum8145 scans:9163,	eEEIAALVIDNGSGmCk	M	A	0.997	53.9	33.6	46	1		n-term: Acetyl (+42.01), m15: Oxidation (+15.99), k17: Trimethyl (+42.05)	939.937	1877.86	1878.88	2	-0.01595	-8.492	27802.2	2	18	TRUE
PR449,453,471,489 methylation merged	Uncategorized Sample	EZH2+RA (1)	33454.raw (F055416)	THO complex subunit 4	THOC4_HUMAN	SwissProt_040511a.fasta	26888.7	1	1	1	1	9.07e-05	0.0506	possibly correct	TRUE	Spectrum5963 scans:6871,	ADkmDMSLDDIIK	M	L	0.871	31.2	34.4	5.1	1		k3: Trimethyl (+42.05), m4: Oxidation (+15.99)	776.889	1551.76	1552.76	2	0.01155	7.439	74675.3	2	14	TRUE
PR449,453,471,489 methylation merged	Uncategorized Sample	EZH2+RA (1)	33454.raw (F055416)	Heterogeneous nuclear ribonucleoprotein Q	HNRPQ_HUMAN	SwissProt_040511a.fasta	69603.5	0.999	1	1	1	9.07e-05	0.0128	possibly correct	TRUE	Spectrum3978 scans:4787,	GGNVGGkR	R	K	0.887	28.3	30.8	9.53	2		k7: Trimethyl (+42.05)	393.732	785.449	786.458	2	-0.001793	-2.28	186848	558	565	TRUE
END OF FILE
